# Supplementary material for: Comparative transcriptomic analysis of Illumina and MGI next-generation sequencing platforms using RUNX3- and ZBTB46-instructed embryonic stem cells
Source: Front Genet. 2024 Jan 5;14:1275383. doi: 10.3389/fgene.2023.1275383 (PMC10796612; doi:10.3389/fgene.2023.1275383)
Supplement: Supplementary file 1 [file Table2.XLSX]

## Sheet: ClueGO Results
	original gene list:1393 ZBTB46 regulated genes
GOID	GOTerm_BiologicalProcess	Term PValue	Term PValue Corrected with Bonferroni step down	% Associated Genes	Nr. Genes	Associated Genes Found
GO:0030154	cell differentiation	1.40671e-18	1.90749e-15	7.19316	286	[2900011O08Rik, Abcb1a, Abcb5, Abcg1, Acadm, Actn3, Ada, Adam8, Adam9, Aire, Amigo1, Ankrd1, Anpep, Anxa1, Apod, Arhgef26, Arid1b, Artn, Atcay, B020004J07Rik, BC061212, BC080695, Bcl3, Bmi1, Bok, C1galt1c1, Cacna1s, Calca, Camk2b, Capn3, Casq1, Cav1, Ccdc3, Ccl3, Cd276, Cd44, Cdkn1c, Cdx1, Ceacam1, Cebpd, Celsr2, Cend1, Cldn5, Clip3, Cmklr1, Cnga3, Col12a1, Col2a1, Cpne5, Crmp1, Crxos, Ctf1, Cyp2…
GO:0048869	cellular developmental process	1.70399e-17	2.30891e-14	7.02092	292	[2900011O08Rik, Abcb1a, Abcb5, Abcg1, Acadm, Actn3, Ada, Adam8, Adam9, Aire, Amigo1, Ankrd1, Anpep, Anxa1, Apod, Arhgef26, Arid1b, Artn, Atcay, B020004J07Rik, BC061212, BC080695, Bcl3, Bmi1, Bok, C1galt1c1, Cacna1s, Calca, Camk2b, Capn3, Casq1, Cav1, Ccdc3, Ccl3, Cd276, Cd44, Cdc42ep3, Cdc42ep4, Cdkn1c, Cdx1, Ceacam1, Cebpd, Celsr2, Cend1, Cldn5, Clip3, Cmklr1, Cnga3, Col12a1, Col2a1, Coro1a, Cpn…
GO:0007275	multicellular organism development	2.78014e-16	3.76431e-13	6.60359	335	[2900011O08Rik, Abcb1a, Abcb5, Acadm, Acp5, Actn3, Ada, Adam8, Adam9, Adamts5, Aff3, Aire, Akr1c14, Amigo1, Amn, Ankrd1, Anpep, Anxa1, Apba2, Apela, Apod, Arg2, Arhgdib, Arid1b, Arnt2, Artn, Asprv1, Atcay, Atp1a3, Bcar3, Bcl3, Bmi1, Bok, Cables1, Cacna1s, Calca, Camk2b, Capn3, Casq1, Cav1, Ccl3, Cd276, Cd44, Cdkl1, Cdkn1c, Cdx1, Ceacam1, Cebpd, Celsr2, Cend1, Cers1, Chrna9, Ckb, Cldn5, Cnga3, Cnt…
GO:0050793	regulation of developmental process	1.44804e-15	1.95919e-12	7.90913	188	[2900011O08Rik, Abcg1, Actn3, Ada, Adam8, Adam9, Amigo1, Ankrd1, Anxa1, Arhgdib, B020004J07Rik, BC061212, BC080695, Bmi1, Camk2b, Capn3, Cav1, Ccdc3, Ccl3, Cd276, Cd44, Cdc42ep3, Cdc42ep4, Cdkn1c, Cdx1, Ceacam1, Cebpd, Cend1, Cldn5, Cmklr1, Coro1a, Cpb2, Cpne5, Crmp1, Cysltr2, Dab1, Dab2, Ddr2, Dlk1, Dll1, Dll3, Dlx2, Dmrt1, Dmtn, Dnm1l, Dnmt3b, Dtx1, Dux, Eef2k, Ehd3, Emp2, Epha1, Epha2, Esrrb, …
GO:0048731	system development	2.79723e-15	3.78186e-12	6.69604	304	[2900011O08Rik, Abcb1a, Abcb5, Acadm, Acp5, Actn3, Ada, Adam8, Adam9, Adamts5, Aire, Akr1c14, Amigo1, Ankrd1, Anpep, Anxa1, Apela, Apod, Arg2, Arid1b, Arnt2, Artn, Asprv1, Atcay, Atp1a3, Bcar3, Bcl3, Bmi1, Bok, Cables1, Cacna1s, Camk2b, Capn3, Casq1, Cav1, Ccl3, Cd276, Cd44, Cdkl1, Cdkn1c, Cdx1, Ceacam1, Cebpd, Celsr2, Cend1, Cers1, Chrna9, Ckb, Cldn5, Cnga3, Cntfr, Col2a1, Cpb2, Cpne5, Crispld2,…
GO:0019222	regulation of metabolic process	1.57943e-14	2.13381e-11	6.20825	381	[2410141K09Rik, Abcb1a, Abcg1, Acadm, Acp5, Actn3, Adam8, Adam9, Adora2b, Aff3, Aire, Ankrd1, Ankrd13c, Anxa1, Apba2, Apod, Apom, Arhgef10l, Arnt2, Atcay, Atg10, B020004J07Rik, BC061212, BC080695, Bahcc1, Bcar3, Bcl3, Bcl6b, Bend5, Bmi1, Bok, Calca, Calcoco2, Camkk2, Capn3, Cav1, Ccdc3, Ccdc88c, Ccl3, Cd276, Cd38, Cd44, Cd55, Cdkn1c, Cdx1, Ceacam1, Cebpd, Celsr2, Cers1, Clip3, Cmklr1, Col2a1, Cpb…
GO:0051093	negative regulation of developmental process	1.58809e-14	2.14392e-11	10.1911	96	[2900011O08Rik, Abcg1, Anxa1, Arhgdib, B020004J07Rik, BC061212, BC080695, Capn3, Cav1, Ccl3, Cd44, Ceacam1, Cend1, Cpb2, Crmp1, Dab1, Dlk1, Dll1, Dll3, Dlx2, Dmtn, Dnm1l, Dtx1, Epha2, Fermt1, Fgf8, Foxj1, Foxp1, Fst, Gata1, Gm12794, Gm12800, Gm13040, Gm13078, Gm13083, Gm13101, Gm13119, Gm13128, Gm16429, Gm6351, Gm6502, Gm7982, Gpr4, Gtf2i, H2-K1, Hes1, Id4, Igfbp5, Inhba, Irf1, Klk8, Lin28a, Lmx1…
GO:0080090	regulation of primary metabolic process	1.99309e-14	2.68868e-11	6.30519	357	[2410141K09Rik, Abcb1a, Abcg1, Acadm, Actn3, Adam8, Adam9, Adora2b, Aff3, Aire, Ankrd1, Anxa1, Apod, Apom, Arhgef10l, Arnt2, Atcay, Atg10, B020004J07Rik, BC061212, BC080695, Bahcc1, Bcar3, Bcl3, Bcl6b, Bend5, Bmi1, Bok, Calca, Camkk2, Capn3, Cav1, Ccdc3, Ccdc88c, Ccl3, Cd276, Cd38, Cd44, Cd55, Cdkn1c, Cdx1, Ceacam1, Cebpd, Celsr2, Cers1, Clip3, Cmklr1, Cpb2, Crxos, Crym, Ctf1, Cxxc5, Cysltr2, Dab…
GO:0042127	regulation of cell proliferation	2.12441e-13	2.8637e-10	8.48523	135	[Ada, Anxa1, Apod, Arnt2, B020004J07Rik, BC061212, BC080695, Bcl6b, Bmi1, Bnipl, Bok, Cav1, Cd276, Cd37, Cd38, Cd44, Cdkn1c, Ceacam1, Cend1, Cldn7, Cntfr, Coro1a, Cpb2, Ctf2, Ddr2, Dll1, Dppa2, Egln3, Emp2, Epha1, Fancl, Fermt1, Fgf1, Fgf15, Fgf17, Fgf18, Fgf8, Fgfr2, Foxj1, Foxp1, Fzd9, Gata1, Gcnt2, Gli1, Gm12794, Gm12800, Gm13040, Gm13078, Gm13083, Gm13101, Gm13119, Gm13128, Gm16429, Gm6351, G…
GO:0045595	regulation of cell differentiation	2.50107e-13	3.36894e-10	8.37349	139	[2900011O08Rik, Abcg1, Actn3, Ada, Adam8, Amigo1, Ankrd1, Anxa1, B020004J07Rik, BC061212, BC080695, Bmi1, Camk2b, Capn3, Cav1, Ccdc3, Ccl3, Cd276, Cd44, Cdkn1c, Ceacam1, Cebpd, Cldn5, Cmklr1, Cpne5, Crmp1, Dab1, Dab2, Ddr2, Dlk1, Dll1, Dll3, Dlx2, Dmtn, Dnm1l, Dnmt3b, Dtx1, Dux, Eef2k, Ehd3, Emp2, Fgf18, Fgfr2, Flrt2, Foxj1, Foxp1, Fst, Gata1, Gcnt2, Gli1, Gm12794, Gm12800, Gm13040, Gm13078, Gm13…
GO:0031323	regulation of cellular metabolic process	3.80974e-13	5.12791e-10	6.18825	357	[2410141K09Rik, Abcb1a, Abcg1, Acadm, Acp5, Actn3, Adam8, Adam9, Adora2b, Aff3, Aire, Ankrd1, Ankrd13c, Anxa1, Apod, Apom, Arhgef10l, Arnt2, Atcay, Atg10, B020004J07Rik, BC061212, BC080695, Bahcc1, Bcar3, Bcl3, Bcl6b, Bend5, Bmi1, Bok, Calca, Calcoco2, Camkk2, Capn3, Cav1, Ccdc88c, Ccl3, Cd276, Cd38, Cd44, Cdkn1c, Cdx1, Ceacam1, Cebpd, Celsr2, Cers1, Clip3, Cmklr1, Cpb2, Crxos, Crym, Ctf1, Cxxc5,…
GO:0060255	regulation of macromolecule metabolic process	5.48691e-13	7.37989e-10	6.18647	353	[2410141K09Rik, Abcg1, Adam8, Adam9, Aff3, Aire, Ankrd1, Ankrd13c, Apba2, Apod, Apom, Arhgef10l, Arnt2, Atg10, B020004J07Rik, BC061212, BC080695, Bahcc1, Bcar3, Bcl3, Bcl6b, Bend5, Bmi1, Bok, Calca, Camkk2, Capn3, Cav1, Ccdc88c, Ccl3, Cd276, Cd38, Cd44, Cd55, Cdkn1c, Cdx1, Ceacam1, Cebpd, Celsr2, Cers1, Clip3, Cmklr1, Col2a1, Cpb2, Crxos, Crym, Ctf1, Cxxc5, Cysltr2, Dab1, Dab2, Dazl, Ddr2, Dlk1, …
GO:0045596	negative regulation of cell differentiation	8.07826e-13	1.08572e-09	10.7649	76	[2900011O08Rik, Abcg1, Anxa1, B020004J07Rik, BC061212, BC080695, Capn3, Cav1, Ccl3, Cd44, Ceacam1, Crmp1, Dab1, Dlk1, Dll1, Dll3, Dlx2, Dmtn, Dtx1, Foxj1, Foxp1, Fst, Gm12794, Gm12800, Gm13040, Gm13078, Gm13083, Gm13101, Gm13119, Gm13128, Gm16429, Gm6351, Gm6502, Gm7982, H2-K1, Hes1, Id4, Igfbp5, Irf1, Klk8, Lin28a, Lmx1a, Lpar1, Mmp11, Msx1, Mt3, Mycn, Nfatc4, Nkx6-2, Nodal, Nr0b1, Ntn1, Pax6, P…
GO:0009653	anatomical structure morphogenesis	4.10969e-12	5.51932e-09	7.32776	184	[2900011O08Rik, Acp5, Actn3, Ada, Adam8, Adam9, Adamts5, Aff3, Aire, Amigo1, Ankrd1, Anpep, Anxa1, Apela, Arhgef26, Artn, Bcar3, Bcl3, Bmi1, C1galt1c1, Cacna1s, Camk2b, Capn3, Casq1, Cav1, Ccl3, Cd44, Cdc42ep3, Cdc42ep4, Cdkn1c, Cdx1, Ceacam1, Cend1, Chrna9, Cnga3, Col12a1, Col2a1, Coro1a, Cpb2, Cpne5, Crispld2, Crmp1, Cysltr2, Dab1, Dab2, Dll1, Dll3, Dlx2, Dmrt1, Dmtn, Dnm1l, Dpysl5, Dusp9, Eef2…
GO:0048513	animal organ development	5.65454e-12	7.5884e-09	6.78904	233	[2900011O08Rik, Abcb1a, Abcb5, Acadm, Acp5, Actn3, Ada, Adam8, Adam9, Adamts5, Aire, Akr1c14, Ankrd1, Anxa1, Apela, Apod, Arg2, Arnt2, Artn, Asprv1, Atp1a3, Bcar3, Bcl3, Bmi1, Bok, Cacna1s, Capn3, Casq1, Cav1, Ccl3, Cd276, Cd44, Cdkl1, Cdkn1c, Cdx1, Ceacam1, Cebpd, Celsr2, Cend1, Cers1, Chrna9, Ckb, Cnga3, Cntfr, Col2a1, Cpb2, Crispld2, Cyp26a1, Dab1, Dab2, Dclk2, Ddr2, Des, Dll1, Dll3, Dlx2, Dmr…
GO:0007399	nervous system development	1.66548e-11	2.23341e-08	7.41892	167	[2900011O08Rik, Abcb1a, Akr1c14, Amigo1, Ankrd1, Anxa1, Apod, Arid1b, Arnt2, Artn, Atcay, Atp1a3, Bmi1, Bok, Cables1, Camk2b, Ccl3, Cdkn1c, Celsr2, Cend1, Cers1, Ckb, Cldn5, Cnga3, Col2a1, Cpne5, Crmp1, Crxos, Ctf1, Cyp26a1, Dab1, Dclk2, Dll1, Dll3, Dlx2, Dnm1l, Dnmt3a, Dnmt3b, Dpysl5, Dtx1, Eef2k, Efhd1, Epha2, Epm2a, Epop, Etv1, Fam212a, Fgf8, Fgfr2, Flrt2, Fmn1, Foxj1, Foxn4, Foxp1, Fzd9, Gabr…
GO:0048518	positive regulation of biological process	3.48346e-11	4.66784e-08	6.1137	328	[Abcb1a, Abcg1, Actn3, Ada, Adam8, Adam9, Adora2b, Aire, Amigo1, Ankrd1, Anxa1, Arhgef10l, Arnt2, Artn, Atg10, B020004J07Rik, BC061212, BC080695, Bcar3, Bcl2l14, Bcl3, Bmi1, Bok, Calca, Calcoco2, Camk2b, Camkk2, Capn3, Cav1, Ccdc3, Ccl3, Cd276, Cd37, Cd38, Cd44, Cd55, Cdc42ep3, Cdc42ep4, Cdkn1c, Cdx1, Ceacam1, Ceacam20, Cebpd, Chrm3, Cldn5, Cldn7, Clip3, Cmklr1, Cntfr, Coro1a, Cpb2, Cpne5, Ctf1, …
GO:0051240	positive regulation of multicellular organismal process	4.1576e-11	5.56703e-08	8.08871	124	[Actn3, Ada, Adam8, Adam9, Adora2b, Amigo1, Ankrd1, Anxa1, Bcl3, Bmi1, Calca, Camk2b, Cav1, Ccl3, Cd276, Cd38, Ceacam1, Ceacam20, Cebpd, Chrm3, Cpb2, Cpne5, Cysltr2, Dab1, Dab2, Ddr2, Dll1, Dlx2, Dmrt1, Dmtn, Dnm1l, Dnmt3b, Eef2k, Epha1, Esrrb, Ezr, Fermt1, Fgf1, Fgf18, Fgf8, Fgfr2, Flrt2, Foxj1, Foxp1, Fst, Fzd9, Gata1, Gcnt2, Gli1, Gprc5b, Gpsm3, H2afy, H2afy2, Hes1, Hrc, Id4, Ifitm1, Il17b, Il…
GO:0051239	regulation of multicellular organismal process	9.68789e-11	1.29624e-07	6.99665	188	[2900011O08Rik, Acp5, Actn3, Ada, Adam8, Adam9, Adora2b, Amigo1, Ankrd1, Anxa1, Apod, Arhgdib, Bcl3, Bmi1, Calca, Camk2b, Capn3, Casq1, Cav1, Ccl3, Cd276, Cd38, Cd44, Cdkn1c, Cdx1, Ceacam1, Ceacam20, Cebpd, Cend1, Chrm3, Cldn5, Cmklr1, Cpb2, Cpne5, Crmp1, Cysltr2, Dab1, Dab2, Ddr2, Dll1, Dll3, Dlx2, Dmrt1, Dmtn, Dnm1l, Dnmt3b, Dtx1, Dux, Eef2k, Ehd3, Emp2, Epas1, Epha1, Epha2, Esrrb, Ezr, Fermt1,…
GO:0008284	positive regulation of cell proliferation	1.19426e-10	1.59672e-07	9.31264	84	[Ada, Anxa1, Arnt2, B020004J07Rik, BC061212, BC080695, Bmi1, Cd276, Cd38, Ceacam1, Cldn7, Cntfr, Coro1a, Ctf2, Ddr2, Dll1, Dppa2, Emp2, Epha1, Fgf1, Fgf15, Fgf17, Fgf18, Fgf8, Fgfr2, Foxp1, Fzd9, Gata1, Gcnt2, Gli1, Gm12794, Gm12800, Gm13040, Gm13078, Gm13083, Gm13101, Gm13119, Gm13128, Gm16429, Gm6351, Gm6502, Gm7982, Hes1, Htr1b, Id4, Il34, Il6ra, Insm1, Kdr, Kit, Lin28a, Mmp9, Mycn, Nodal, Ntn…
GO:0009888	tissue development	1.66451e-10	2.22379e-07	7.59289	141	[Acadm, Actn3, Ada, Adam8, Adam9, Aire, Ankrd1, Anxa1, Apela, Apod, Arg2, Arhgef26, Artn, Bmi1, Cacna1s, Capn3, Casq1, Cav1, Cd276, Cd44, Cdkn1c, Cdx1, Ceacam1, Cldn5, Col12a1, Col2a1, Cyp26a1, Dab2, Ddr2, Dll1, Dll3, Dlx2, Dmrt1, Dppa2, Dusp9, Eno3, Epha2, Erf, Evc, Ezr, Fam212a, Fermt1, Fgf1, Fgf15, Fgf18, Fgf8, Fgfr2, Fmn1, Foxj1, Foxn4, Foxp1, Frem2, Fst, Fzd9, Gata1, Gbx2, Gcnt2, Gdf1, Ggt1,…
GO:0009889	regulation of biosynthetic process	2.28116e-10	3.04535e-07	6.34346	263	[2410141K09Rik, Abcb1a, Abcg1, Acadm, Acp5, Adam8, Adora2b, Aff3, Aire, Ankrd1, Ankrd13c, Anxa1, Arhgef10l, Arnt2, B020004J07Rik, BC061212, BC080695, Bahcc1, Bcl3, Bcl6b, Bend5, Bmi1, Calca, Capn3, Cav1, Ccdc3, Ccl3, Cd276, Cd38, Cdkn1c, Cdx1, Ceacam1, Cebpd, Celsr2, Cers1, Cmklr1, Crxos, Crym, Cxxc5, Dab2, Dazl, Ddr2, Dll1, Dlx2, Dmrt1, Dmrtb1, Dmrtc1c1, Dmrtc1c2, Dnmt3a, Dnmt3b, Dppa2, Egr4, Ep…
GO:0051094	positive regulation of developmental process	3.53973e-10	4.722e-07	8.29421	106	[Actn3, Ada, Adam8, Adam9, Amigo1, Ankrd1, Anxa1, Bmi1, Camk2b, Capn3, Ccdc3, Ccl3, Cd276, Ceacam1, Cebpd, Cldn5, Cmklr1, Cpne5, Cysltr2, Dab1, Dab2, Ddr2, Dll1, Dlx2, Dmrt1, Dmtn, Dnm1l, Dnmt3b, Eef2k, Ehd3, Epha1, Esrrb, Ezr, Fgf1, Fgf18, Fgf8, Fgfr2, Flrt2, Foxj1, Foxp1, Fst, Fzd9, Gata1, Gcnt2, Gli1, Gprc5b, H2afy, H2afy2, Hes1, Id4, Ifitm1, Igfbp3, Il34, Inhba, Insm1, Irf1, Isg15, Kdr, Kit, …
GO:0010468	regulation of gene expression	3.68525e-10	4.91244e-07	6.30802	265	[2410141K09Rik, Abcg1, Adam8, Aff3, Aire, Ankrd1, Apba2, Arhgef10l, Arnt2, B020004J07Rik, BC061212, BC080695, Bahcc1, Bcl3, Bcl6b, Bend5, Bmi1, Calca, Capn3, Cav1, Ccl3, Cd38, Cd44, Cd55, Cdkn1c, Cdx1, Cebpd, Celsr2, Cmklr1, Col2a1, Cpb2, Crxos, Crym, Cxxc5, Dab2, Dazl, Ddr2, Dlk1, Dll1, Dlx2, Dmrt1, Dmrtb1, Dmrtc1c1, Dmrtc1c2, Dnmt3a, Dnmt3b, Dnmt3b-ps1, Dppa2, Egr4, Epas1, Epop, Erf, Esrrb, Etv…
GO:0048523	negative regulation of cellular process	4.22355e-10	5.62577e-07	6.24288	274	[2900011O08Rik, Abcb1a, Abcg1, Acp5, Actn3, Ada, Adam8, Adh7, Ankrd1, Anxa1, Apod, Apom, Arhgdib, Arnt2, Atcay, B020004J07Rik, BC061212, BC080695, Bahcc1, Bcl3, Bcl6b, Bend5, Bmi1, Bnipl, Bok, Calca, Camk2b, Capn3, Casq1, Cav1, Ccdc3, Ccl3, Cd276, Cd37, Cd38, Cd44, Cdkn1c, Ceacam1, Cebpd, Cend1, Cers1, Cldn7, Clip3, Cnih2, Cntfr, Col2a1, Coro1a, Cpb2, Crmp1, Crym, Cxxc5, Dab1, Dab2, Ddit4l, Dlk1,…
GO:0006355	regulation of transcription, DNA-templated	4.65716e-10	6.19868e-07	6.55072	226	[2410141K09Rik, Abcg1, Adam8, Aff3, Aire, Ankrd1, Arhgef10l, Arnt2, B020004J07Rik, BC061212, BC080695, Bahcc1, Bcl3, Bcl6b, Bend5, Bmi1, Calca, Capn3, Cav1, Ccl3, Cd38, Cdkn1c, Cdx1, Cebpd, Celsr2, Cmklr1, Crxos, Crym, Cxxc5, Dab2, Ddr2, Dll1, Dlx2, Dmrt1, Dmrtb1, Dmrtc1c1, Dmrtc1c2, Dnmt3a, Dnmt3b, Dppa2, Egr4, Epas1, Epop, Erf, Esrrb, Etv1, Ezr, Fgf1, Fgf8, Fgfr2, Foxi3, Foxj1, Foxn4, Foxp1, Fo…
GO:0045892	negative regulation of transcription, DNA-templated	4.87467e-10	6.48331e-07	8.37479	101	[Ankrd1, B020004J07Rik, BC061212, BC080695, Bahcc1, Bcl3, Bcl6b, Bend5, Bmi1, Calca, Capn3, Cav1, Cd38, Cdkn1c, Cebpd, Crym, Cxxc5, Dab2, Dlx2, Dmrt1, Dnmt3a, Dnmt3b, Erf, Esrrb, Ezr, Fgfr2, Foxj1, Foxp1, Fst, Gata1, Glis3, Gm12794, Gm12800, Gm13040, Gm13078, Gm13083, Gm13101, Gm13119, Gm13128, Gm16429, Gm6351, Gm6502, Gm7982, H2afy, H2afy2, Hes1, Hes6, Hfe2, Hic1, Hr, Id4, Ikzf4, Insm1, Irf1, Le…
GO:2001141	regulation of RNA biosynthetic process	5.31561e-10	7.06444e-07	6.52674	227	[2410141K09Rik, Abcg1, Adam8, Aff3, Aire, Ankrd1, Arhgef10l, Arnt2, B020004J07Rik, BC061212, BC080695, Bahcc1, Bcl3, Bcl6b, Bend5, Bmi1, Calca, Capn3, Cav1, Ccl3, Cd38, Cdkn1c, Cdx1, Cebpd, Celsr2, Cmklr1, Crxos, Crym, Cxxc5, Dab2, Ddr2, Dll1, Dlx2, Dmrt1, Dmrtb1, Dmrtc1c1, Dmrtc1c2, Dnmt3a, Dnmt3b, Dppa2, Egr4, Epas1, Epop, Erf, Esrrb, Etv1, Ezr, Fgf1, Fgf8, Fgfr2, Foxi3, Foxj1, Foxn4, Foxp1, Fo…
GO:0022008	neurogenesis	7.84159e-10	1.04136e-06	7.8105	122	[2900011O08Rik, Amigo1, Ankrd1, Anxa1, Apod, Arid1b, Artn, Atcay, Bok, Camk2b, Ccl3, Cdkn1c, Celsr2, Cend1, Cnga3, Cpne5, Crmp1, Crxos, Ctf1, Dab1, Dclk2, Dll1, Dll3, Dlx2, Dnm1l, Dnmt3a, Dnmt3b, Dpysl5, Dtx1, Eef2k, Efhd1, Epha2, Epop, Etv1, Fgf8, Fgfr2, Flrt2, Fmn1, Foxn4, Foxp1, Fzd9, Gabrb3, Galr2, Gbx2, Gprc5b, H2-K1, Hes1, Hprt, Id4, Inhba, Insm1, Kit, Klf15, Klk8, Kndc1, Lin28a, Lmx1a, Lpa…
GO:0031324	negative regulation of cellular metabolic process	7.97565e-10	1.05837e-06	6.99187	172	[Abcb1a, Acp5, Actn3, Ankrd1, Apod, Apom, Atcay, B020004J07Rik, BC061212, BC080695, Bahcc1, Bcl3, Bcl6b, Bend5, Bmi1, Calca, Capn3, Cav1, Ccl3, Cd276, Cd38, Cd44, Cdkn1c, Ceacam1, Cebpd, Cers1, Cpb2, Crym, Cxxc5, Dab2, Dlx2, Dmrt1, Dmtn, Dnmt3a, Dnmt3b, Dppa3, Dusp9, Epha1, Erf, Esrrb, Ezr, Fam129a, Fam212a, Fbp1, Fetub, Fgf15, Fgfr2, Flrt2, Foxj1, Foxp1, Fst, Gabarapl2, Gadd45a, Galr2, Gata1, Gl…
GO:1902679	negative regulation of RNA biosynthetic process	9.87193e-10	1.30902e-06	8.22027	103	[Ankrd1, B020004J07Rik, BC061212, BC080695, Bahcc1, Bcl3, Bcl6b, Bend5, Bmi1, Calca, Capn3, Cav1, Ccl3, Cd38, Cdkn1c, Cebpd, Crym, Cxxc5, Dab2, Dlx2, Dmrt1, Dnmt3a, Dnmt3b, Erf, Esrrb, Ezr, Fgfr2, Foxj1, Foxp1, Fst, Gata1, Glis3, Gm12794, Gm12800, Gm13040, Gm13078, Gm13083, Gm13101, Gm13119, Gm13128, Gm16429, Gm6351, Gm6502, Gm7982, H2afy, H2afy2, Hes1, Hes6, Hfe2, Hic1, Hr, Id4, Ifitm3, Ikzf4, I…
GO:2000026	regulation of multicellular organismal development	1.22089e-09	1.61767e-06	7.5028	134	[2900011O08Rik, Actn3, Ada, Adam8, Amigo1, Ankrd1, Anxa1, Arhgdib, Bmi1, Camk2b, Capn3, Cav1, Ccl3, Cd276, Cd44, Cdkn1c, Cdx1, Ceacam1, Cend1, Cldn5, Cpb2, Cpne5, Crmp1, Cysltr2, Dab1, Dab2, Ddr2, Dll1, Dll3, Dlx2, Dmrt1, Dnm1l, Dnmt3b, Dtx1, Dux, Eef2k, Emp2, Epha1, Epha2, Fermt1, Fgf1, Fgf18, Fgf8, Fgfr2, Flrt2, Foxj1, Foxp1, Fst, Fzd9, Gata1, Gcnt2, Gli1, Gpr4, Gprc5b, Grhl3, Gtf2i, H2-K1, H2a…
GO:0009890	negative regulation of biosynthetic process	1.54552e-09	2.04627e-06	7.74194	120	[Abcb1a, Acp5, Ankrd1, B020004J07Rik, BC061212, BC080695, Bahcc1, Bcl3, Bcl6b, Bend5, Bmi1, Calca, Capn3, Cav1, Ccl3, Cd276, Cd38, Cdkn1c, Ceacam1, Cebpd, Cers1, Crym, Cxxc5, Dab2, Dlx2, Dmrt1, Dnmt3a, Dnmt3b, Erf, Esrrb, Ezr, Fgf15, Fgfr2, Foxj1, Foxp1, Fst, Galr2, Gata1, Glis3, Gm12794, Gm12800, Gm13040, Gm13078, Gm13083, Gm13101, Gm13119, Gm13128, Gm16429, Gm6351, Gm6502, Gm7982, Grb7, H2afy, …
GO:0051252	regulation of RNA metabolic process	1.57848e-09	2.08834e-06	6.42559	231	[2410141K09Rik, Abcg1, Adam8, Aff3, Aire, Ankrd1, Arhgef10l, Arnt2, B020004J07Rik, BC061212, BC080695, Bahcc1, Bcl3, Bcl6b, Bend5, Bmi1, Calca, Capn3, Cav1, Ccl3, Cd38, Cdkn1c, Cdx1, Cebpd, Celsr2, Cmklr1, Crxos, Crym, Cxxc5, Dab2, Ddr2, Dll1, Dlx2, Dmrt1, Dmrtb1, Dmrtc1c1, Dmrtc1c2, Dnmt3a, Dnmt3b, Dppa2, Egr4, Epas1, Epop, Erf, Esrrb, Etv1, Ezr, Fgf1, Fgf8, Fgfr2, Foxi3, Foxj1, Foxn4, Foxp1, Fo…
GO:0048519	negative regulation of biological process	1.75361e-09	2.31827e-06	6.0886	290	[2900011O08Rik, Abcb1a, Abcg1, Acp5, Actn3, Ada, Adam8, Adh7, Adora2b, Ankrd1, Anxa1, Apod, Apom, Arhgdib, Arnt2, Atcay, B020004J07Rik, BC061212, BC080695, Bahcc1, Bcl3, Bcl6b, Bend5, Bmi1, Bnipl, Bok, Calca, Camk2b, Capn3, Casq1, Cav1, Ccdc3, Ccl3, Cd276, Cd37, Cd38, Cd44, Cdkn1c, Ceacam1, Cebpd, Cend1, Cers1, Cldn7, Clip3, Cmklr1, Cnih2, Cntfr, Col2a1, Coro1a, Cpb2, Crmp1, Crym, Cxxc5, Dab1, Da…
GO:0030182	neuron differentiation	1.99762e-09	2.63886e-06	8.06452	105	[Amigo1, Ankrd1, Apod, Arid1b, Artn, Atcay, Camk2b, Cdkn1c, Cend1, Cnga3, Cpne5, Crmp1, Crxos, Ctf1, Dab1, Dclk2, Dll1, Dlx2, Dnm1l, Dnmt3a, Dnmt3b, Dpysl5, Dtx1, Eef2k, Efhd1, Epha2, Epop, Etv1, Fgf8, Fgfr2, Flrt2, Fmn1, Foxn4, Foxp1, Gabrb3, Galr2, Gbx2, Gprc5b, H2-K1, Hes1, Hprt, Id4, Inhba, Insm1, Klk8, Kndc1, Lin28a, Lmx1a, Lpar1, Lrfn3, Lst1, Mgll, Micall2, Mt3, Mturn, Mycn, Nedd4l, Nefl, N…
GO:0048583	regulation of response to stimulus	2.01347e-09	2.65778e-06	6.48394	220	[Abcb1a, Acp5, Actn3, Ada, Adam8, Adam9, Adh7, Adora2b, Ankrd1, Anxa1, Apod, Arhgdib, Arhgef10l, Arhgef26, Artn, Bcar3, Bcl2l14, Bcl3, Bcl6b, Bmi1, Bok, Cacng4, Cacng8, Camk2b, Capn3, Casq1, Cav1, Ccdc3, Ccl3, Cd276, Cd37, Cd38, Cd44, Cd55, Cdkn1c, Ceacam1, Cmklr1, Cnih2, Col2a1, Cpb2, Ctf1, Cxxc5, Cysltr2, Dab1, Dab2, Ddit4l, Dennd1b, Dlk1, Dll1, Dlx2, Dmrt1, Dmtn, Dnm1l, Dtx1, Dusp9, Emp2, Epha…
GO:0048522	positive regulation of cellular process	2.99684e-09	3.95283e-06	6.0382	294	[Abcb1a, Actn3, Ada, Adam8, Adam9, Adora2b, Aire, Amigo1, Ankrd1, Anxa1, Arhgef10l, Arnt2, Atg10, B020004J07Rik, BC061212, BC080695, Bcar3, Bcl2l14, Bcl3, Bmi1, Bok, Calca, Calcoco2, Camk2b, Camkk2, Capn3, Cav1, Ccdc3, Ccl3, Cd276, Cd38, Cd44, Cdc42ep3, Cdc42ep4, Cdkn1c, Cdx1, Ceacam1, Cebpd, Cldn5, Cldn7, Clip3, Cmklr1, Cntfr, Coro1a, Cpb2, Cpne5, Ctf1, Ctf2, Cxxc5, Cysltr2, Dab1, Dab2, Dazl, Dd…
GO:0031326	regulation of cellular biosynthetic process	3.59017e-09	4.73185e-06	6.23015	255	[2410141K09Rik, Abcb1a, Abcg1, Acp5, Adam8, Adora2b, Aff3, Aire, Ankrd1, Anxa1, Arhgef10l, Arnt2, B020004J07Rik, BC061212, BC080695, Bahcc1, Bcl3, Bcl6b, Bend5, Bmi1, Calca, Capn3, Cav1, Ccl3, Cd276, Cd38, Cdkn1c, Cdx1, Ceacam1, Cebpd, Celsr2, Cers1, Cmklr1, Crxos, Crym, Cxxc5, Dab2, Dazl, Ddr2, Dll1, Dlx2, Dmrt1, Dmrtb1, Dmrtc1c1, Dmrtc1c2, Dnmt3a, Dnmt3b, Dppa2, Egr4, Epas1, Epop, Erf, Esrrb, E…
GO:0048646	anatomical structure formation involved in morphogenesis	4.56752e-09	6.01543e-06	8.40259	91	[2900011O08Rik, Ada, Adam8, Adam9, Anpep, Bcl3, Cacna1s, Capn3, Casq1, Cav1, Cdx1, Ceacam1, Cend1, Col12a1, Col2a1, Cysltr2, Dll1, Dll3, Dusp9, Ehd3, Emp2, Epas1, Epha1, Epha2, Esrrb, Fgf1, Fgf18, Fgf8, Fgfr2, Fmn1, Foxj1, Foxn4, Foxp1, Gata1, Gbx2, Gpr4, Grhl3, Gtf2i, Hes1, Ifitm1, Inhba, Kdr, Klhl6, Kndc1, Lama3, Lats2, Megf11, Mesp2, Mmp9, Msx1, Myof, Nfasc, Nfatc4, Nfib, Nodal, Pax6, Phox2a, …
GO:0048699	generation of neurons	5.07687e-09	6.68116e-06	7.76699	112	[2900011O08Rik, Amigo1, Ankrd1, Apod, Arid1b, Artn, Atcay, Camk2b, Cdkn1c, Celsr2, Cend1, Cnga3, Cpne5, Crmp1, Crxos, Ctf1, Dab1, Dclk2, Dll1, Dll3, Dlx2, Dnm1l, Dnmt3a, Dnmt3b, Dpysl5, Dtx1, Eef2k, Efhd1, Epha2, Epop, Etv1, Fgf8, Fgfr2, Flrt2, Fmn1, Foxn4, Foxp1, Fzd9, Gabrb3, Galr2, Gbx2, Gprc5b, H2-K1, Hes1, Hprt, Id4, Inhba, Insm1, Kit, Klk8, Kndc1, Lin28a, Lmx1a, Lpar1, Lrfn3, Lst1, Mark1, M…
GO:0010605	negative regulation of macromolecule metabolic process	5.23497e-09	6.88399e-06	6.86275	168	[Ankrd1, Apod, Apom, B020004J07Rik, BC061212, BC080695, Bahcc1, Bcl3, Bcl6b, Bend5, Bmi1, Calca, Capn3, Cav1, Ccl3, Cd276, Cd38, Cd44, Cdkn1c, Ceacam1, Cebpd, Cers1, Cpb2, Crym, Cxxc5, Dab2, Dlx2, Dmrt1, Dmtn, Dnmt3a, Dnmt3b, Dppa3, Dusp9, Epha1, Erf, Esrrb, Ezr, Fam129a, Fam212a, Fermt1, Fetub, Fgf15, Fgfr2, Flrt2, Foxj1, Foxp1, Fst, Gabarapl2, Gadd45a, Gata1, Glis3, Gm12794, Gm12800, Gm13040, G…
GO:0010941	regulation of cell death	6.27714e-09	8.24816e-06	7.63708	117	[Abcb1a, Ada, Adam8, Ankrd1, Ankrd13c, Anxa1, Arnt2, B020004J07Rik, BC061212, BC080695, Bcl2l14, Bcl3, Bmi1, Bok, Camk2b, Capn3, Cav1, Ccl3, Cd38, Cd44, Ceacam1, Cldn7, Clip3, Cntfr, Col2a1, Coro1a, Cysltr2, Dab2, Dll1, Dnm1l, Dnmt3a, Eef1a2, Eef2k, Egln3, Fgf8, Fgfr2, Foxp1, Fzd9, G0s2, Gabrb3, Gadd45a, Gata1, Gdf1, Gm12794, Gm12800, Gm13040, Gm13078, Gm13083, Gm13101, Gm13119, Gm13128, Gm16429,…
GO:0048468	cell development	6.30325e-09	8.27617e-06	7.09862	149	[2900011O08Rik, Abcb1a, Actn3, Amigo1, Ankrd1, Apod, Arhgef26, Arid1b, Artn, Atcay, C1galt1c1, Cacna1s, Calca, Camk2b, Capn3, Casq1, Cdkn1c, Cldn5, Cnga3, Cpne5, Crmp1, Crxos, Ctf1, Cyp26a1, Dab1, Dab2, Dazl, Dclk2, Dll1, Dll3, Dlx2, Dmrt1, Dmtn, Dnm1l, Dnmt3b, Dpysl5, Dtx1, Eef2k, Efhd1, Epas1, Epha1, Epha2, Esrrb, Etv1, Ezr, Fgf15, Fgf18, Fgf8, Fgfr2, Flrt2, Fmn1, Foxj1, Foxp1, Gabrb3, Galr2, G…
GO:0010558	negative regulation of macromolecule biosynthetic process	6.33212e-09	8.30775e-06	7.73973	113	[Ankrd1, B020004J07Rik, BC061212, BC080695, Bahcc1, Bcl3, Bcl6b, Bend5, Bmi1, Calca, Capn3, Cav1, Ccl3, Cd276, Cd38, Cdkn1c, Cebpd, Cers1, Crym, Cxxc5, Dab2, Dlx2, Dmrt1, Dnmt3a, Dnmt3b, Erf, Esrrb, Ezr, Fgfr2, Foxj1, Foxp1, Fst, Gata1, Glis3, Gm12794, Gm12800, Gm13040, Gm13078, Gm13083, Gm13101, Gm13119, Gm13128, Gm16429, Gm6351, Gm6502, Gm7982, Grb7, H2afy, H2afy2, Hes1, Hes6, Hfe2, Hic1, Hr, I…
GO:0043067	regulation of programmed cell death	6.63051e-09	8.6926e-06	7.76224	111	[Ada, Adam8, Ankrd1, Ankrd13c, Anxa1, Arnt2, B020004J07Rik, BC061212, BC080695, Bcl2l14, Bcl3, Bmi1, Bok, Camk2b, Capn3, Cav1, Ccl3, Cd38, Cd44, Ceacam1, Cldn7, Clip3, Cntfr, Col2a1, Coro1a, Dab2, Dll1, Dnm1l, Eef1a2, Eef2k, Egln3, Fgf8, Fgfr2, Foxp1, Fzd9, G0s2, Gabrb3, Gadd45a, Gata1, Gdf1, Gm12794, Gm12800, Gm13040, Gm13078, Gm13083, Gm13101, Gm13119, Gm13128, Gm16429, Gm6351, Gm6502, Gm7982, …
GO:0045934	negative regulation of nucleobase-containing compound metabolic process	7.34541e-09	9.62249e-06	7.72443	111	[Actn3, Ankrd1, B020004J07Rik, BC061212, BC080695, Bahcc1, Bcl3, Bcl6b, Bend5, Bmi1, Calca, Capn3, Cav1, Ccl3, Cd38, Cdkn1c, Cebpd, Cers1, Crym, Cxxc5, Dab2, Dlx2, Dmrt1, Dnmt3a, Dnmt3b, Dppa3, Erf, Esrrb, Ezr, Fbp1, Fgfr2, Foxj1, Foxp1, Fst, Galr2, Gata1, Glis3, Gm12794, Gm12800, Gm13040, Gm13078, Gm13083, Gm13101, Gm13119, Gm13128, Gm16429, Gm6351, Gm6502, Gm7982, H2afy, H2afy2, Hes1, Hes6, Hfe…
GO:0043069	negative regulation of programmed cell death	8.10304e-09	1.06069e-05	8.74439	78	[Ada, Adam8, Arnt2, B020004J07Rik, BC061212, BC080695, Bcl3, Bmi1, Bok, Capn3, Cav1, Cd38, Cd44, Cldn7, Cntfr, Col2a1, Coro1a, Dab2, Dll1, Eef2k, Fgf8, Fgfr2, Foxp1, Fzd9, Gabrb3, Gata1, Gm12794, Gm12800, Gm13040, Gm13078, Gm13083, Gm13101, Gm13119, Gm13128, Gm16429, Gm6351, Gm6502, Gm7982, Ifi202b, Kdr, Kit, Lgals3, Mical1, Mmp9, Msx1, Mt1, Mt3, Nanos3, Nefl, Nlrc4, Pim1, Pim2, Pim3, Plac8, Plcg…
GO:0060429	epithelium development	1.04104e-08	1.36168e-05	8.14751	95	[Adam9, Aire, Anxa1, Arg2, Arhgef26, Bmi1, Cav1, Cd44, Cdkn1c, Cdx1, Ceacam1, Cldn5, Col2a1, Dab2, Dll1, Dll3, Dmrt1, Epha2, Ezr, Fam212a, Fermt1, Fgf1, Fgf8, Fgfr2, Fmn1, Foxj1, Foxn4, Foxp1, Frem2, Fst, Gbx2, Gli1, Gpr4, Grhl3, H2afy, H2afy2, Hes1, Id4, Ifitm1, Igfbp5, Inhba, Insm1, Itpk1, Kdr, Klf15, Lats2, Lgals3, Mesp2, Msx1, Mycn, Nfatc4, Nfib, Nodal, Nr0b1, Ntn1, Pax6, Pde2a, Pelo, Plet1, …
GO:0045597	positive regulation of cell differentiation	1.07805e-08	1.40901e-05	8.69087	79	[Actn3, Ada, Adam8, Amigo1, Ankrd1, Anxa1, Bmi1, Camk2b, Ccdc3, Ccl3, Cd276, Ceacam1, Cebpd, Cldn5, Cmklr1, Cpne5, Dab1, Dab2, Ddr2, Dlx2, Dmtn, Dnm1l, Dnmt3b, Eef2k, Ehd3, Fgf18, Foxj1, Foxp1, Gata1, Gcnt2, Gprc5b, H2afy, H2afy2, Hes1, Id4, Ifitm1, Igfbp3, Il34, Inhba, Insm1, Irf1, Isg15, Kdr, Kit, Lck, Lin28a, Lmx1a, Lpar1, Mapk11, Nedd4l, Nefl, Nkx6-2, Ntn1, Pax6, Plxnb1, Prkch, Ptch1, Ptch2, …
GO:0042981	regulation of apoptotic process	1.24423e-08	1.62497e-05	7.70863	109	[Ada, Adam8, Ankrd1, Ankrd13c, Anxa1, Arnt2, B020004J07Rik, BC061212, BC080695, Bcl2l14, Bcl3, Bmi1, Bok, Camk2b, Capn3, Cav1, Ccl3, Cd38, Cd44, Ceacam1, Cldn7, Clip3, Cntfr, Col2a1, Coro1a, Dab2, Dll1, Dnm1l, Eef1a2, Eef2k, Egln3, Fgf8, Fgfr2, Foxp1, Fzd9, G0s2, Gabrb3, Gadd45a, Gata1, Gdf1, Gm12794, Gm12800, Gm13040, Gm13078, Gm13083, Gm13101, Gm13119, Gm13128, Gm16429, Gm6351, Gm6502, Gm7982, …
GO:0019219	regulation of nucleobase-containing compound metabolic process	1.27962e-08	1.6699e-05	6.19604	244	[2410141K09Rik, Abcg1, Actn3, Adam8, Adora2b, Aff3, Aire, Ankrd1, Arhgef10l, Arnt2, B020004J07Rik, BC061212, BC080695, Bahcc1, Bcl3, Bcl6b, Bend5, Bmi1, Calca, Capn3, Cav1, Ccl3, Cd38, Cdkn1c, Cdx1, Cebpd, Celsr2, Cers1, Cmklr1, Crxos, Crym, Cxxc5, Dab2, Ddr2, Dll1, Dlx2, Dmrt1, Dmrtb1, Dmrtc1c1, Dmrtc1c2, Dnm1l, Dnmt3a, Dnmt3b, Dppa2, Dppa3, Egr4, Epas1, Epop, Erf, Esrrb, Etv1, Ezr, Fbp1, Fgf1, …
GO:0007166	cell surface receptor signaling pathway	1.29043e-08	1.68273e-05	6.77355	169	[Ada, Adam8, Adam9, Adora2b, Anxa1, Apela, Apod, Artn, Atp1a3, Bcl2l14, Cacng4, Cacng8, Cav1, Ccdc3, Ccdc88c, Ccl3, Cd37, Cd38, Cd44, Cdkn1c, Ceacam1, Celsr2, Chrna9, Cldn5, Clnk, Cnih2, Cntfr, Col2a1, Col4a5, Coro1a, Crmp1, Ctf1, Ctf2, Dab2, Ddr2, Dennd1b, Dlk1, Dll1, Dll3, Dlx2, Dmrt1, Dmtn, Dtx1, Dtx4, Emp2, Epha1, Epha2, Evc, Evc2, Ezr, Fam83b, Fcgrt, Fermt1, Fgf1, Fgf15, Fgf17, Fgf18, Fgf8, …
GO:0051171	regulation of nitrogen compound metabolic process	1.34848e-08	1.75707e-05	6.13219	257	[2410141K09Rik, Abcg1, Acp5, Actn3, Adam8, Adora2b, Aff3, Aire, Ankrd1, Arhgef10l, Arnt2, Atcay, B020004J07Rik, BC061212, BC080695, Bahcc1, Bcl3, Bcl6b, Bend5, Bmi1, Calca, Capn3, Cav1, Ccl3, Cd38, Cdkn1c, Cdx1, Cebpd, Celsr2, Cers1, Cmklr1, Crxos, Crym, Cxxc5, Dab2, Dazl, Ddr2, Dll1, Dlx2, Dmrt1, Dmrtb1, Dmrtc1c1, Dmrtc1c2, Dnm1l, Dnmt3a, Dnmt3b, Dppa2, Dppa3, Egr4, Epas1, Epop, Erf, Esrrb, Etv1…
GO:0051172	negative regulation of nitrogen compound metabolic process	1.42166e-08	1.851e-05	7.50159	118	[Acp5, Actn3, Ankrd1, Atcay, B020004J07Rik, BC061212, BC080695, Bahcc1, Bcl3, Bcl6b, Bend5, Bmi1, Calca, Capn3, Cav1, Ccl3, Cd38, Cdkn1c, Cebpd, Cers1, Crym, Cxxc5, Dab2, Dlx2, Dmrt1, Dnmt3a, Dnmt3b, Dppa3, Erf, Esrrb, Ezr, Fbp1, Fgfr2, Foxj1, Foxp1, Fst, Galr2, Gata1, Glis3, Gm12794, Gm12800, Gm13040, Gm13078, Gm13083, Gm13101, Gm13119, Gm13128, Gm16429, Gm6351, Gm6502, Gm7982, Grb7, H2afy, H2af…
GO:0009892	negative regulation of metabolic process	1.95562e-08	2.54426e-05	6.64923	178	[Abcb1a, Acp5, Actn3, Ankrd1, Apod, Apom, Atcay, B020004J07Rik, BC061212, BC080695, Bahcc1, Bcl3, Bcl6b, Bend5, Bmi1, Calca, Capn3, Cav1, Ccl3, Cd276, Cd38, Cd44, Cdkn1c, Ceacam1, Cebpd, Cers1, Cpb2, Crym, Cxxc5, Dab2, Dlx2, Dmrt1, Dmtn, Dnmt3a, Dnmt3b, Dppa3, Dusp9, Epha1, Erf, Esrrb, Ezr, Fam129a, Fam212a, Fbp1, Fermt1, Fetub, Fgf15, Fgfr2, Flrt2, Foxj1, Foxp1, Fst, Gabarapl2, Gadd45a, Galr2, G…
GO:2000113	negative regulation of cellular macromolecule biosynthetic process	2.07162e-08	2.69311e-05	7.71449	107	[Ankrd1, B020004J07Rik, BC061212, BC080695, Bahcc1, Bcl3, Bcl6b, Bend5, Bmi1, Calca, Capn3, Cav1, Cd38, Cdkn1c, Cebpd, Cers1, Crym, Cxxc5, Dab2, Dlx2, Dmrt1, Dnmt3a, Dnmt3b, Erf, Esrrb, Ezr, Fgfr2, Foxj1, Foxp1, Fst, Gata1, Glis3, Gm12794, Gm12800, Gm13040, Gm13078, Gm13083, Gm13101, Gm13119, Gm13128, Gm16429, Gm6351, Gm6502, Gm7982, Grb7, H2afy, H2afy2, Hes1, Hes6, Hfe2, Hic1, Hr, Id4, Igfbp5, I…
GO:0010629	negative regulation of gene expression	2.35091e-08	3.05383e-05	7.38916	120	[Ankrd1, B020004J07Rik, BC061212, BC080695, Bahcc1, Bcl3, Bcl6b, Bend5, Bmi1, Calca, Capn3, Cav1, Ccl3, Cd38, Cdkn1c, Cebpd, Cpb2, Crym, Cxxc5, Dab2, Dlx2, Dmrt1, Dnmt3a, Dnmt3b, Erf, Esrrb, Ezr, Fermt1, Fgf15, Fgfr2, Foxj1, Foxp1, Fst, Gata1, Glis3, Gm12794, Gm12800, Gm13040, Gm13078, Gm13083, Gm13101, Gm13119, Gm13128, Gm16429, Gm6351, Gm6502, Gm7982, Grb7, H2afy, H2afy2, Hes1, Hes6, Hfe2, Hic1…
GO:0043066	negative regulation of apoptotic process	2.82458e-08	3.6663e-05	8.64619	76	[Ada, Adam8, Arnt2, B020004J07Rik, BC061212, BC080695, Bcl3, Bmi1, Bok, Capn3, Cav1, Cd38, Cd44, Cldn7, Cntfr, Col2a1, Coro1a, Dab2, Dll1, Eef2k, Fgf8, Fgfr2, Foxp1, Fzd9, Gabrb3, Gata1, Gm12794, Gm12800, Gm13040, Gm13078, Gm13083, Gm13101, Gm13119, Gm13128, Gm16429, Gm6351, Gm6502, Gm7982, Ifi202b, Kdr, Lgals3, Mical1, Mmp9, Msx1, Mt1, Mt3, Nanos3, Nefl, Nlrc4, Pim1, Pim2, Pim3, Plac8, Pramef17,…
GO:0060548	negative regulation of cell death	3.05709e-08	3.96505e-05	8.37642	81	[Abcb1a, Ada, Adam8, Arnt2, B020004J07Rik, BC061212, BC080695, Bcl3, Bmi1, Bok, Capn3, Cav1, Cd38, Cd44, Cldn7, Cntfr, Col2a1, Coro1a, Dab2, Dll1, Eef2k, Fgf8, Fgfr2, Foxp1, Fzd9, Gabrb3, Gata1, Gm12794, Gm12800, Gm13040, Gm13078, Gm13083, Gm13101, Gm13119, Gm13128, Gm16429, Gm6351, Gm6502, Gm7982, Ifi202b, Kdr, Kit, Lgals3, Mical1, Mmp9, Msx1, Mt1, Mt3, Nanos3, Nefl, Nlrc4, Pde8a, Pim1, Pim2, Pi…
GO:0016477	cell migration	3.15944e-08	4.09464e-05	7.88825	96	[2900011O08Rik, Abi3, Ada, Adam8, Adam9, Aire, Anxa1, Apela, Apod, Arhgdib, Artn, Calca, Ccl3, Ceacam1, Celsr2, Cend1, Cmklr1, Coro1a, Dab1, Dab2, Ddr2, Dmrt1, Dmtn, Elmo1, Emp2, Epha1, Epha2, Fermt1, Fgf1, Fgf15, Fgf18, Fgf8, Flrt2, Foxj1, Foxp1, Gbx2, Gcnt2, Gli1, Gpc6, Gpsm3, Grb7, Hes1, Ifitm1, Igfbp3, Igfbp5, Il17b, Insm1, Itgb7, Kdr, Kit, Lama3, Lck, Lefty1, Lgals3, Lpar1, Mark1, Marveld3, …
GO:0010556	regulation of macromolecule biosynthetic process	3.30755e-08	4.28328e-05	6.14639	241	[2410141K09Rik, Abcg1, Adam8, Aff3, Aire, Ankrd1, Ankrd13c, Arhgef10l, Arnt2, B020004J07Rik, BC061212, BC080695, Bahcc1, Bcl3, Bcl6b, Bend5, Bmi1, Calca, Capn3, Cav1, Ccl3, Cd276, Cd38, Cdkn1c, Cdx1, Cebpd, Celsr2, Cers1, Cmklr1, Crxos, Crym, Cxxc5, Dab2, Dazl, Ddr2, Dll1, Dlx2, Dmrt1, Dmrtb1, Dmrtc1c1, Dmrtc1c2, Dnmt3a, Dnmt3b, Dppa2, Egr4, Epas1, Epop, Erf, Esrrb, Etv1, Ezr, Fam129a, Fgf1, Fgf8…
