# Supplementary material for: Comparative transcriptomic analysis of Illumina and MGI next-generation sequencing platforms using RUNX3- and ZBTB46-instructed embryonic stem cells
Source: Front Genet. 2024 Jan 5;14:1275383. doi: 10.3389/fgene.2023.1275383 (PMC10796612; doi:10.3389/fgene.2023.1275383)
Supplement: Supplementary file 2 [file Table3.XLSX]

## Sheet: Sheet1
Taqman gene expression assays for mRNA transcript detection
Gene symbol	Assay ID
Arg2	Mm00477592_m1
Actb	Mm01205647_g1
Ccr7	Mm99999130_s1
Gdf6	Mm01222341_m1
Gpx2	Mm00850074_g1
Gzmb	Mm00442837_m1
Gzmd	Mm01722569_g1
Gzme	Mm01615801_g1
Tdpoz4	Mm03014676_g1
