# Supplementary material for: Comparative transcriptomic analysis of Illumina and MGI next-generation sequencing platforms using RUNX3- and ZBTB46-instructed embryonic stem cells
Source: Front Genet. 2024 Jan 5;14:1275383. doi: 10.3389/fgene.2023.1275383 (PMC10796612; doi:10.3389/fgene.2023.1275383)
Supplement: Supplementary file 6 [file Table1.XLSX]

## Sheet: ClueGO Results
	original gene list:1098 RUNX3 regulated genes
GOID	GOTerm_BiologicalProcess	Term PValue	Term PValue Corrected with Bonferroni step down	% Associated Genes	Nr. Genes	Associated Genes Found
GO:0009887	animal organ morphogenesis	2.46479e-23	2.4426e-20	11.2717	117	[Acta2, Actc1, Actg2, Ankrd1, Bcor, Bmi1, Bmp2, Bmp4, Bmp6, Cd44, Cdh1, Cdkn2a, Cdon, Cdx2, Cflar, Chst11, Cntf, Col11a1, Col1a1, Col1a2, Col5a1, Col8a1, Col8a2, Csf1, Cthrc1, Dio3, Dll1, Fbn2, Fgf8, Fgfr4, Foxf1, Foxn4, Fst, Fzd1, Gata2, Gata3, Gbx2, Gcnt1, Gli1, Gli3, Grhl2, Hand1, Hmx3, Hoxb4, Hpn, Htra1, Id2, Ilk, Itga8, Itgav, Jag1, Kdr, Kif3a, Lefty1, Lif, Lrp4, Lrrk2, Matn1, Mdfi, Msx2, My…
GO:0007167	enzyme linked receptor protein signaling pathway	6.88122e-23	6.81241e-20	11.9318	105	[Akap2, Baiap2, Bmp2, Bmp4, Bmp6, Bmp8b, Cblc, Cdh3, Chst11, Cidea, Cldn5, Clnk, Col1a1, Col1a2, Col4a5, Crk, Csf1, Dll1, Dmrt1, Dok1, Efna5, Efnb1, Egr1, Epha1, Epha8, Erbb3, Etv2, Fbn2, Fermt1, Fermt2, Fes, Fgf15, Fgf17, Fgf8, Fgfr4, Flrt3, Fst, Fut8, Fzd1, Gata3, Gdf1, Gdf6, Gfra1, Htra1, Htra3, Igfbp3, Igfbp4, Ilk, Inhbb, Irs1, Itga8, Itgb3, Jak2, Kdr, Lefty1, Lefty2, Lif, Lrp1, Lrp4, Ltbp1, …
GO:0045597	positive regulation of cell differentiation	9.00289e-21	8.90386e-18	11.3311	103	[Adamts9, Ankrd1, Anxa1, Baiap2, Bend6, Bmi1, Bmp2, Bmp4, Bmp6, Camk1d, Camk2b, Ccr7, Cd276, Cd74, Cdon, Cdx2, Cebpa, Cflar, Cldn5, Cmklr1, Cntf, Col1a1, Cpne5, Crabp2, Crk, Csf1, Cthrc1, Efna5, Ehd2, Eomes, Etv2, Fbn2, Fes, Fn1, Gata2, Gata3, Gdf6, Gdpd5, Gli3, Hopx, Hoxb4, Id2, Igfbp3, Il2rg, Ilk, Itgb3, Jag1, Jak2, Kalrn, Kctd11, Kdf1, Kdr, Lif, Loxl2, Loxl3, Lpar1, Lyn, Meg3, Mmd, Msx2, Neuro…
GO:0007178	transmembrane receptor protein serine/threonine kinase signaling pathway	4.98964e-18	4.92976e-15	16.4596	53	[Akap2, Bmp2, Bmp4, Bmp6, Bmp8b, Chst11, Cidea, Cldn5, Col1a2, Dmrt1, Egr1, Etv2, Fbn2, Fermt1, Fermt2, Fgf8, Fst, Fut8, Fzd1, Gdf1, Gdf6, Htra1, Htra3, Ilk, Inhbb, Itga8, Kdr, Lefty1, Lefty2, Lrp1, Lrp4, Ltbp1, Meg3, Msx2, Nceh1, Nodal, Nog, Npnt, Rasl11b, Rgma, Sdcbp, Tgfb1, Tgfb1i1, Tgfb2, Tgfb3, Tgfbr2, Tgfbr3, Thbs1, Vim, Vsir, Zcchc12, Zeb1, Zic2]
GO:0072358	cardiovascular system development	1.381e-16	1.36304e-13	11.5328	79	[Acta2, Adm2, Amot, Anxa2, Anxa3, Bmp4, C1galt1, Cdx2, Cflar, Col1a1, Col1a2, Col5a1, Col8a1, Col8a2, Cx3cl1, Cxcl10, Dll1, Ecm1, Egr1, Epas1, Epha1, Erap1, Etv2, Fgf8, Fn1, Fosl1, Foxf1, Gata2, Gbx2, Gli3, Hand1, Itga7, Itgav, Itgb3, Jag1, Kdr, Lif, Lox, Loxl2, Loxl3, Lrp1, Ltbp1, Meg3, Nodal, Nog, Nos3, Notch4, Nrcam, Ovol2, Parva, Pax6, Pde2a, Pgf, Pitx2, Prrx2, Ptn, Rasip1, Rnf213, Rom1, Serp…
GO:0060485	mesenchyme development	1.72801e-16	1.70382e-13	18.1435	43	[Acta2, Actc1, Actg2, Bmp2, Bmp4, Col1a1, Cyp26a1, Dll3, Efnb1, Eomes, Erbb3, Fgf15, Fgf8, Foxf1, Gbx2, Hand1, Hpn, Jag1, Loxl2, Loxl3, Msx2, Nodal, Nog, Nrtn, Ovol2, Pitx2, Ret, Rflnb, Sdcbp, Six2, Snai2, Tead1, Tgfb1, Tgfb1i1, Tgfb2, Tgfb3, Tgfbr2, Tgfbr3, Thbs1, Wnt4, Wnt7b, Wt1, Zic2]
GO:0001944	vasculature development	3.79885e-16	3.74187e-13	11.5097	77	[Acta2, Adm2, Amot, Anxa2, Anxa3, Bmp4, C1galt1, Cdx2, Cflar, Col1a1, Col1a2, Col5a1, Col8a1, Col8a2, Cx3cl1, Cxcl10, Dll1, Ecm1, Egr1, Epas1, Epha1, Erap1, Etv2, Fgf8, Fn1, Fosl1, Foxf1, Gata2, Gbx2, Gli3, Hand1, Itga7, Itgav, Itgb3, Jag1, Kdr, Lif, Lox, Loxl2, Loxl3, Lrp1, Ltbp1, Meg3, Nodal, Nog, Nos3, Notch4, Nrcam, Ovol2, Parva, Pax6, Pde2a, Pgf, Pitx2, Prrx2, Ptn, Rasip1, Rnf213, Rom1, Serp…
GO:0001568	blood vessel development	3.7995e-16	3.73871e-13	11.7005	75	[Acta2, Adm2, Amot, Anxa2, Anxa3, Bmp4, C1galt1, Cdx2, Cflar, Col1a1, Col1a2, Col5a1, Col8a1, Col8a2, Cx3cl1, Cxcl10, Dll1, Ecm1, Egr1, Epas1, Epha1, Erap1, Etv2, Fgf8, Fn1, Fosl1, Foxf1, Gata2, Gbx2, Gli3, Hand1, Itga7, Itgav, Itgb3, Jag1, Kdr, Lox, Loxl2, Loxl3, Lrp1, Ltbp1, Meg3, Nodal, Nog, Nos3, Notch4, Nrcam, Ovol2, Parva, Pax6, Pde2a, Pgf, Pitx2, Prrx2, Ptn, Rasip1, Rnf213, Serpinf1, Sox18…
GO:0048568	embryonic organ development	1.59493e-15	1.56781e-12	12.753	63	[Bmi1, Bmp4, Cdx2, Cebpa, Chst11, Col11a1, Cthrc1, Dll1, En2, Eomes, Epas1, Fbn2, Fgf8, Foxd3, Foxf1, Foxn4, Gata2, Gata3, Gbx2, Gcm1, Gli1, Gli3, Grhl2, Hand1, Hmx3, Hoxb4, Hpn, Id2, Itga8, Itgav, Kdr, Kif3a, Lif, Mdfi, Neurod1, Nodal, Nog, Otop1, Ovol2, Pax6, Phlda2, Pitx2, Prrx2, Ptch1, Rara, Sall1, Satb2, Six2, Sox18, Spint2, Stra6, Tbx15, Tead1, Tgfb1, Tgfb2, Tgfb3, Tgfbr2, Thpo, Tshz1, Ttpa…
GO:0045596	negative regulation of cell differentiation	7.25759e-15	7.12696e-12	10.9065	77	[Abcg1, Adamts7, Anxa1, B2m, Bmp2, Bmp4, Ccl17, Cd44, Cd74, Cdkn2a, Cflar, Cntf, Cntn2, Col5a1, Cxcl10, Dlk1, Dll1, Dll3, Dtx1, Efna5, Fam57b, Fst, Gata2, Gata3, Gli3, Grhl2, Hist1h4a, Hopx, Hpn, Id2, Itgav, Itgb3, Jag1, Jdp2, Kctd11, Lbh, Lgals1, Loxl3, Lpar1, Lrp1, Lrp4, Lyn, Msx2, Ngef, Nodal, Nog, Notch4, Npr2, Ovol2, Pax6, Pmp22, Ptch1, Ptn, Rara, Rflnb, Rgma, Rtn4rl2, Sall1, Six2, Snai2, So…
GO:0051960	regulation of nervous system development	1.49933e-14	1.47084e-11	10.1775	86	[Ankrd1, B2m, Baiap2, Bend6, Bmp2, Bmp4, Bmp6, Camk1d, Camk2b, Cbln1, Cdh1, Cdon, Cflar, Chrnb2, Cntf, Cntn2, Colq, Cpne5, Crabp2, Csf1, Dll1, Dll3, Dtx1, Efna5, Eomes, Fes, Flrt3, Fn1, Fzd1, Gata2, Gata3, Gdf6, Gdpd5, Gli1, Gli3, Id2, Ilk, Jag1, Kalrn, Kctd11, Lgals1, Lif, Lpar1, Lrp1, Lrp4, Lrrk2, Lyn, Mmd, Myrf, Neurod1, Ngef, Ngf, Nog, Nrcam, Pax6, Pdlim5, Per2, Pmp22, Ptn, Rara, Ret, Rgma, R…
GO:0022008	neurogenesis	1.89659e-14	1.85865e-11	8.32266	130	[Ablim1, Adam22, Ankrd1, Anxa1, B2m, Baiap2, Bend6, Bmp2, Bmp4, Bmp6, Camk1d, Camk2b, Cbln1, Cdh1, Cdon, Cflar, Chrnb2, Cntf, Cntn2, Cpne5, Crabp2, Csf1, Cthrc1, Dio3, Dll1, Dll3, Dnmt3a, Dtx1, Efna5, Efnb1, En2, Eomes, Epha8, Erbb3, Fes, Fgf8, Flrt3, Fn1, Foxn4, Fzd9, Gap43, Gata2, Gata3, Gbx2, Gcm1, Gdf6, Gdpd5, Gli3, Gnao1, Gsn, Hprt, Id2, Igsf9, Ilk, Jag1, Jak2, Kalrn, Kctd11, Kif3a, Lgals1, …
GO:0030334	regulation of cell migration	2.86384e-14	2.8037e-11	10.7914	75	[Amot, Anxa1, Anxa3, Arhgdib, Bmp2, Bmp4, Camk1d, Ccr7, Cd74, Cdh1, Cemip, Cmklr1, Col1a1, Crk, Csf1, Cx3cl1, Cxcl10, Ecm1, Epha1, F2r, Fn1, Foxf1, Gata3, Gli1, Gsn, Igfbp3, Ilk, Irs1, Itgav, Itgb3, Jak2, Kdr, Lpar1, Lrp1, Lyn, Mcc, Myo1f, Nexn, Nodal, Nog, Pax6, Pdgfc, Pgf, Phlda2, Pitx2, Pla2g7, Plau, Plet1, Prr5l, Ptn, Rab25, Rap2c, Ret, S100a11, Sdcbp, Serpinf1, Snai2, Srgap3, Stard13, Sun2, …
GO:0072001	renal system development	6.58225e-14	6.43744e-11	14.4172	47	[Acta2, Anxa4, Bmp2, Bmp4, Bmp6, C1galt1, Cd44, Cflar, Dll1, Egr1, Epcam, Fgf8, Foxf1, Gata3, Gcnt1, Gli3, Id2, Ilk, Itga8, Jag1, Kif3a, Lif, Lrp4, Lrrk2, Mme, Nog, Nphs1, Npnt, Pcsk9, Pgf, Prom1, Ptch1, Rara, Ret, Sall1, Serpinf1, Six2, Sox4, Spry1, Stra6, Tgfb1, Tgfb2, Vcan, Wnt4, Wnt6, Wnt7b, Wt1]
GO:0060284	regulation of cell development	7.73837e-14	7.56039e-11	9.9422	86	[Ankrd1, B2m, Baiap2, Bend6, Bmp2, Bmp4, Bmp6, Camk1d, Camk2b, Cdh1, Cdon, Cflar, Chrnb2, Cldn5, Cntf, Cntn2, Cpne5, Crabp2, Crk, Csf1, Dll1, Dll3, Dtx1, Efna5, Eomes, Fes, Fn1, Gata2, Gata3, Gdf6, Gdpd5, Gli3, Id2, Ilk, Itgb3, Jag1, Kalrn, Kctd11, Lgals1, Lif, Lpar1, Lrp1, Lrp4, Lrrk2, Lyn, Meg3, Mmd, Neurod1, Ngef, Ngf, Nodal, Nog, Npr2, Nrcam, Pax6, Pde5a, Pdlim5, Per2, Pmp22, Ptn, Rara, Ret, …
GO:0090092	regulation of transmembrane receptor protein serine/threonine kinase signaling pathway	1.00245e-13	9.78396e-11	17.2897	37	[Bmp2, Bmp4, Bmp6, Bmp8b, Chst11, Cidea, Dmrt1, Fbn2, Fermt1, Fst, Fzd1, Gdf1, Gdf6, Htra1, Htra3, Ilk, Inhbb, Itga8, Kdr, Lefty1, Lefty2, Msx2, Nodal, Nog, Npnt, Rasl11b, Rgma, Sdcbp, Tgfb1, Tgfb1i1, Tgfb2, Tgfb3, Tgfbr3, Thbs1, Vsir, Zeb1, Zic2]
GO:0048514	blood vessel morphogenesis	1.0385e-13	1.01254e-10	11.6667	63	[Adm2, Amot, Anxa2, Anxa3, Bmp4, C1galt1, Col8a1, Col8a2, Cx3cl1, Cxcl10, Dll1, Ecm1, Epas1, Epha1, Erap1, Etv2, Fgf8, Fn1, Foxf1, Gata2, Gbx2, Hand1, Itga7, Itgav, Itgb3, Jag1, Kdr, Lox, Loxl2, Loxl3, Lrp1, Meg3, Nodal, Nog, Nos3, Notch4, Nrcam, Ovol2, Parva, Pgf, Pitx2, Prrx2, Ptn, Rasip1, Rnf213, Serpinf1, Sox18, Sox4, Stard13, Stra6, Tgfb1, Tgfb2, Tgfbi, Tgfbr2, Tgfbr3, Thbs1, Thbs2, Thbs4, T…
GO:0030182	neuron differentiation	1.40834e-13	1.37173e-10	8.60215	112	[Ablim1, Ankrd1, B2m, Baiap2, Bend6, Bmp2, Bmp4, Bmp6, Camk1d, Camk2b, Cbln1, Cdh1, Cdon, Cflar, Chrnb2, Cntf, Cntn2, Cpne5, Crabp2, Cthrc1, Dio3, Dll1, Dnmt3a, Dtx1, Efna5, Efnb1, En2, Eomes, Epha8, Fes, Fgf8, Flrt3, Fn1, Foxn4, Gap43, Gata2, Gata3, Gbx2, Gdf6, Gdpd5, Gli3, Gnao1, Hprt, Id2, Igsf9, Ilk, Jag1, Jak2, Kalrn, Kctd11, Kif3a, Lgals1, Lif, Lpar1, Lrp1, Lrp4, Lrrk2, Lrrn2, Lst1, Lyn, Mc…
GO:0043009	chordate embryonic development	3.1016e-13	3.01785e-10	10.3164	75	[Amot, Bmi1, Bmp2, Bmp4, Cdh1, Cdx2, Cebpa, Chst11, Col11a1, Col1a1, Cthrc1, Dlk1, Dll1, Dll3, Eomes, Epas1, Etv2, Fgf8, Fosl1, Foxd3, Foxf1, Fzd1, Gata2, Gata3, Gbx2, Gcm1, Gdf1, Gli3, Grhl2, Hand1, Hopx, Hoxb4, Hoxb9, Itgav, Kif3a, Lats2, Lfng, Lif, Mdfi, Meg3, Nodal, Nog, Nos3, Ovol2, Pax6, Phlda2, Pitx2, Prdm14, Prrx2, Ptch1, Rara, Rgma, Ripply1, Sall1, Satb2, Sfrp5, Six2, Sox18, Sox4, Speg, …
GO:0051216	cartilage development	3.14251e-13	3.05452e-10	17.5	35	[Adamts7, Bmp1, Bmp2, Bmp4, Bmp6, Bmp8b, Cd44, Chst11, Col11a1, Col1a1, Creb3l2, Gdf6, Gli3, Hand1, Loxl2, Loxl3, Matn1, Msx2, Nog, Prrx2, Rara, Rflnb, Runx3, Satb2, Serpinh1, Six2, Snai2, Tgfb1, Tgfb2, Tgfbi, Tgfbr2, Thbs1, Timp1, Wnt7b, Zeb1]
GO:0009968	negative regulation of signal transduction	4.2159e-13	4.09363e-10	9.03166	97	[Arhgap42, Bdkrb2, Bend6, Bgn, Bmf, Bmi1, Bmp2, Bmp4, Camk2b, Cblc, Cd44, Cd74, Cdh1, Cflar, Chst11, Cidea, Creb3l1, Crtc3, Cthrc1, Cx3cl1, Dkk3, Dlk1, Dlk2, Dusp18, Ecm1, Egr1, Erbb3, Eya2, Fbn2, Fermt1, Flrt3, Fst, Fzd1, Fzd9, Gata2, Gata3, Gdpd5, Gli1, Gli3, Htra1, Htra3, Itgav, Kctd11, Lats2, Lax1, Lbh, Lefty1, Lfng, Lif, Lrp1, Lrp4, Lrrk2, Lyn, Mcc, Mdfi, Meg3, Nanos3, Ndrg2, Neurod1, Nlrc3,…
GO:0048699	generation of neurons	4.33653e-13	4.20643e-10	8.25243	119	[Ablim1, Ankrd1, B2m, Baiap2, Bend6, Bmp2, Bmp4, Bmp6, Camk1d, Camk2b, Cbln1, Cdh1, Cdon, Cflar, Chrnb2, Cntf, Cntn2, Cpne5, Crabp2, Csf1, Cthrc1, Dio3, Dll1, Dll3, Dnmt3a, Dtx1, Efna5, Efnb1, En2, Eomes, Epha8, Fes, Fgf8, Flrt3, Fn1, Foxn4, Fzd9, Gap43, Gata2, Gata3, Gbx2, Gdf6, Gdpd5, Gli3, Gnao1, Hprt, Id2, Igsf9, Ilk, Jag1, Jak2, Kalrn, Kctd11, Kif3a, Lgals1, Lif, Lpar1, Lrp1, Lrp4, Lrrk2, Lr…
GO:0071773	cellular response to BMP stimulus	4.67345e-13	4.52858e-10	18.7134	32	[Adamts7, Bmp2, Bmp4, Bmp6, Bmp8b, Egr1, Etv2, Fgf8, Fst, Fzd1, Gata3, Gdf1, Gdf6, Htra1, Htra3, Ilk, Kdr, Lefty1, Lefty2, Lrp1, Lrp4, Msx2, Nodal, Nog, Rgma, Spint2, Tgfb1, Tgfb2, Tgfb3, Tgfbr3, Vsir, Zcchc12]
GO:0006468	protein phosphorylation	4.85206e-13	4.6968e-10	7.77405	139	[Adm2, Anxa2, Aurkc, Bdkrb2, Bgn, Bmp2, Bmp4, Bmp6, Bmp8b, Calca, Camk1d, Camk2b, Camkv, Cblc, Ccl17, Ccr7, Cd44, Cd74, Cdc42bpa, Cdk17, Cdk18, Cdk19, Cdkn2a, Cdon, Cemip, Cflar, Cntf, Csf1, Cx3cl1, Dok1, Dusp18, Dyrk2, Efna5, Epha1, Epha8, Erbb3, F2r, Fes, Fgf15, Fgf8, Fgfr4, Flrt3, Fn1, Fzd1, Gbp3, Gdf1, Gdf6, Igfbp3, Igfbp4, Il11, Ilk, Inca1, Inhbb, Itgav, Itgb3, Jak2, Kalrn, Kdr, Khdc3, Kirre…
GO:0060562	epithelial tube morphogenesis	6.49022e-13	6.27604e-10	12.987	50	[Bmp2, Bmp4, Cd44, Csf1, Cthrc1, Cxcl10, Dll1, Fgf8, Foxf1, Foxn4, Fzd1, Gata3, Gbx2, Gli3, Grhl2, Hand1, Ilk, Kdr, Kif3a, Meg3, Msx2, Nodal, Nog, Notch4, Npnt, Ovol2, Pgf, Pitx2, Ptch1, Rara, Rasip1, Ret, Rgma, Sall1, Sfrp5, Six2, Sox4, Spint2, Spry1, Stard13, Tead1, Tgfb1, Tgfb2, Tgfbr2, Tnc, Wnt4, Wnt6, Wt1, Zic2, Zic5]
GO:0007507	heart development	7.03538e-13	6.79618e-10	10.9797	65	[Actc1, Ankrd1, Bcor, Bmp2, Bmp4, Bves, Col11a1, Col5a1, Dll1, Dnaaf3, Eomes, Erbb3, Fgf15, Fgf8, Flrt3, Foxf1, Foxn4, Fzd1, Gata3, Gli3, Grhl2, Hand1, Hopx, Hspb11, Id2, Ilk, Jag1, Jph2, Kdr, Kif3a, Lefty1, Lox, Lrp1, Ltbp1, Msx2, Myh7, Nexn, Nodal, Nog, Nppb, Nsd2, Ovol2, Parva, Pde2a, Pdlim5, Pitx2, Ptch1, Ptn, Rara, Sall1, Scn5a, Snai2, Sox18, Sox4, Speg, Stra6, Tead1, Tgfb1, Tgfb2, Tgfbr2, T…
GO:0050767	regulation of neurogenesis	7.35404e-13	7.09665e-10	10.1469	76	[Ankrd1, B2m, Baiap2, Bend6, Bmp2, Bmp4, Bmp6, Camk1d, Camk2b, Cdh1, Cdon, Cflar, Chrnb2, Cntf, Cntn2, Cpne5, Crabp2, Csf1, Dll1, Dll3, Dtx1, Efna5, Eomes, Fes, Fn1, Gata2, Gata3, Gdf6, Gdpd5, Gli3, Id2, Ilk, Jag1, Kalrn, Kctd11, Lgals1, Lif, Lpar1, Lrp1, Lrp4, Lrrk2, Lyn, Mmd, Neurod1, Ngef, Ngf, Nog, Nrcam, Pax6, Pdlim5, Per2, Pmp22, Ptn, Rara, Ret, Rgma, Rgs16, Rtn4rl2, Sall1, Scarf1, Sdc2, Se…
GO:0090100	positive regulation of transmembrane receptor protein serine/threonine kinase signaling pathway	8.38417e-13	8.08234e-10	23.3645	25	[Bmp2, Bmp4, Bmp6, Bmp8b, Fermt1, Gdf1, Gdf6, Ilk, Inhbb, Itga8, Kdr, Lefty1, Lefty2, Msx2, Nodal, Npnt, Sdcbp, Tgfb1, Tgfb1i1, Tgfb2, Tgfb3, Tgfbr3, Thbs1, Vsir, Zic2]
GO:0045664	regulation of neuron differentiation	9.19728e-13	8.85698e-10	10.8197	66	[Ankrd1, B2m, Baiap2, Bend6, Bmp2, Bmp4, Bmp6, Camk1d, Camk2b, Cdon, Cflar, Chrnb2, Cntf, Cntn2, Cpne5, Crabp2, Dll1, Dtx1, Efna5, Eomes, Fes, Fn1, Gata2, Gata3, Gdf6, Gdpd5, Gli3, Id2, Ilk, Jag1, Kalrn, Kctd11, Lgals1, Lpar1, Lrp1, Lrp4, Lrrk2, Lyn, Mmd, Neurod1, Ngef, Ngf, Nrcam, Pax6, Pdlim5, Pmp22, Ptn, Rara, Ret, Rgma, Rtn4rl2, Sall1, Scarf1, Sdc2, Sema7a, Serpinf1, Sox3, Thy1, Timp2, Tle6, …
GO:0071560	cellular response to transforming growth factor beta stimulus	1.59195e-12	1.53145e-09	17	34	[Ankrd1, Bmp2, Bmp8b, Cflar, Chst11, Cidea, Cldn5, Col1a1, Col1a2, Crk, Fbn2, Fermt1, Fermt2, Fut8, Htra1, Htra3, Itga8, Ltbp1, Nodal, Npnt, Penk, Rasl11b, Sdcbp, Tgfb1, Tgfb1i1, Tgfb2, Tgfb3, Tgfbr2, Tgfbr3, Thbs1, Tinagl1, Wnt4, Zeb1, Zfp36l2]
GO:0001932	regulation of protein phosphorylation	2.0632e-12	1.98273e-09	8.39107	109	[Anxa2, Bdkrb2, Bgn, Bmp2, Bmp4, Bmp6, Bmp8b, Calca, Cblc, Ccl17, Ccr7, Cd44, Cd74, Cdkn2a, Cdon, Cemip, Cflar, Cntf, Csf1, Cx3cl1, Dusp18, Efna5, Epha1, Epha8, Erbb3, F2r, Fgf15, Fgf8, Fgfr4, Flrt3, Fn1, Fzd1, Gbp3, Gdf1, Gdf6, Igfbp3, Igfbp4, Il11, Ilk, Inca1, Inhbb, Itgav, Itgb3, Jak2, Kdr, Kirrel, Kirrel2, Lats2, Lax1, Lefty1, Lefty2, Lif, Lpar1, Lrp4, Lrrk1, Lrrk2, Lyn, Magi3, Map2k7, Map3k1…
GO:0031399	regulation of protein modification process	2.88773e-12	2.77222e-09	7.85891	127	[Acer2, Anxa2, Atg10, Bcor, Bdkrb2, Bgn, Bmi1, Bmp2, Bmp4, Bmp6, Bmp8b, Calca, Cblc, Ccl17, Ccr7, Cd44, Cd74, Cdkn2a, Cdon, Cemip, Cflar, Cntf, Csf1, Cx3cl1, Dusp18, Efna5, Egr1, Epha1, Epha8, Erbb3, F2r, Fgf15, Fgf8, Fgfr4, Flrt3, Fn1, Fzd1, Gata2, Gata3, Gbp3, Gdf1, Gdf6, Igfbp3, Igfbp4, Il11, Ilk, Inca1, Inhbb, Itgav, Itgb3, Jak2, Jdp2, Kdr, Kirrel, Kirrel2, Lats2, Lax1, Lefty1, Lefty2, Lif, L…
GO:0019220	regulation of phosphate metabolic process	6.12217e-12	5.87116e-09	7.76284	127	[Adcy2, Akap5, Anxa2, Aplp1, Bdkrb2, Bgn, Bmp2, Bmp4, Bmp6, Bmp8b, Calca, Cap2, Cblc, Ccl17, Ccr7, Cd44, Cd74, Cdkn2a, Cdon, Cemip, Cflar, Cntf, Csf1, Cx3cl1, Cxcl10, Dusp18, Efna5, Epha1, Epha8, Erbb3, F2r, Fabp3, Fgf15, Fgf8, Fgfr4, Flrt3, Fn1, Fzd1, Gbp3, Gdf1, Gdf6, Guca1a, Hpca, Hpn, Igfbp3, Igfbp4, Il11, Ilk, Inca1, Inhbb, Irs1, Itgav, Itgb3, Jak2, Kdr, Kirrel, Kirrel2, Lats2, Lax1, Lefty1,…
GO:0003007	heart morphogenesis	7.07033e-12	6.77337e-09	14.786	38	[Actc1, Ankrd1, Bmp2, Bmp4, Col11a1, Col5a1, Dll1, Fgf8, Foxf1, Foxn4, Fzd1, Gata3, Grhl2, Hand1, Id2, Ilk, Jag1, Kif3a, Lefty1, Msx2, Myh7, Nodal, Nog, Nsd2, Ovol2, Parva, Pitx2, Ptch1, Rara, Snai2, Sox4, Tead1, Tgfb1, Tgfb2, Tgfbr2, Tgfbr3, Thbs1, Tpm1]
GO:0048562	embryonic organ morphogenesis	8.25104e-12	7.89624e-09	13.4375	43	[Bmi1, Bmp4, Chst11, Col11a1, Cthrc1, Dll1, Fbn2, Fgf8, Foxf1, Foxn4, Gata2, Gata3, Gbx2, Gli1, Gli3, Grhl2, Hand1, Hmx3, Hoxb4, Hpn, Id2, Itga8, Kif3a, Mdfi, Neurod1, Nodal, Nog, Otop1, Ovol2, Pax6, Pitx2, Prrx2, Sall1, Satb2, Six2, Stra6, Tbx15, Tead1, Tgfb3, Tgfbr2, Tshz1, Wdr60, Zeb1]
GO:0030509	BMP signaling pathway	9.13935e-12	8.73722e-09	18.3544	29	[Bmp2, Bmp4, Bmp6, Bmp8b, Egr1, Etv2, Fgf8, Fst, Fzd1, Gdf1, Gdf6, Htra1, Htra3, Ilk, Kdr, Lefty1, Lefty2, Lrp1, Lrp4, Msx2, Nodal, Nog, Rgma, Tgfb1, Tgfb2, Tgfb3, Tgfbr3, Vsir, Zcchc12]
GO:0007417	central nervous system development	9.67779e-12	9.24229e-09	8.97044	88	[Abat, Ak7, Ak8, Anxa3, Aplp1, Atp1a3, B3gnt5, Baiap2, Bmi1, Bmp2, Bmp4, Cbln1, Cdh1, Cdon, Chrnb2, Cntf, Cntn2, Cyp26a1, Dll1, En2, Eomes, Fgf8, Foxn4, Gata2, Gbx2, Gcm1, Gdpd5, Gli1, Gli3, Gnao1, Grhl2, Gsn, Hapln3, Hapln4, Hmx3, Hpca, Hprt, Id2, Itga8, Kif3a, Lif, Loxl3, Lpar1, Lrp1, Lrrk2, Lyn, Mfsd2a, Myrf, Nav2, Ndrg2, Neurod1, Nodal, Nog, Nrcam, Nrgn, Pax6, Pitx2, Pou3f1, Ppp3cc, Ptch1, Pt…
GO:0042325	regulation of phosphorylation	3.82232e-11	3.64649e-08	7.91162	111	[Anxa2, Bdkrb2, Bgn, Bmp2, Bmp4, Bmp6, Bmp8b, Calca, Cblc, Ccl17, Ccr7, Cd44, Cd74, Cdkn2a, Cdon, Cemip, Cflar, Cntf, Csf1, Cx3cl1, Dusp18, Efna5, Epha1, Epha8, Erbb3, F2r, Fgf15, Fgf8, Fgfr4, Flrt3, Fn1, Fzd1, Gbp3, Gdf1, Gdf6, Igfbp3, Igfbp4, Il11, Ilk, Inca1, Inhbb, Irs1, Itgav, Itgb3, Jak2, Kdr, Kirrel, Kirrel2, Lats2, Lax1, Lefty1, Lefty2, Lif, Lpar1, Lrp4, Lrrk1, Lrrk2, Lyn, Magi3, Map2k7, …
GO:0048762	mesenchymal cell differentiation	3.84157e-11	3.66102e-08	16.8539	30	[Bmp2, Bmp4, Col1a1, Cyp26a1, Efnb1, Eomes, Fgf15, Fgf8, Gbx2, Hpn, Jag1, Loxl2, Loxl3, Msx2, Nog, Nrtn, Ovol2, Pitx2, Ret, Rflnb, Sdcbp, Six2, Snai2, Tgfb1, Tgfb1i1, Tgfb2, Tgfb3, Tgfbr2, Tgfbr3, Wnt4]
GO:0051962	positive regulation of nervous system development	4.13909e-11	3.94042e-08	10.978	55	[Ankrd1, Baiap2, Bend6, Bmp2, Bmp4, Bmp6, Camk1d, Camk2b, Cbln1, Cdon, Cflar, Cntf, Cpne5, Crabp2, Csf1, Efna5, Fes, Flrt3, Fn1, Gata2, Gdf6, Gdpd5, Gli1, Gli3, Id2, Ilk, Kalrn, Kctd11, Lif, Lpar1, Lyn, Mmd, Myrf, Neurod1, Ngf, Pax6, Ptn, Rara, Ret, Rgma, Rgs16, Sall1, Scarf1, Sema7a, Serpinf1, Slitrk5, Syndig1, Thbs2, Timp2, Tle6, Tmem106b, Tmem30a, Trim67, Vegfc, Zeb1]
GO:0072073	kidney epithelium development	4.88262e-11	4.64338e-08	17.7215	28	[Bmp2, Bmp4, Cd44, Dll1, Epcam, Fgf8, Gata3, Gli3, Ilk, Jag1, Lif, Nog, Nphs1, Npnt, Pgf, Prom1, Ptch1, Rara, Ret, Sall1, Six2, Spry1, Tgfb1, Vcan, Wnt4, Wnt6, Wnt7b, Wt1]
GO:0010720	positive regulation of cell development	7.29298e-11	6.92833e-08	10.9312	54	[Ankrd1, Baiap2, Bend6, Bmp2, Bmp4, Bmp6, Camk1d, Camk2b, Cdon, Cflar, Cldn5, Cntf, Cpne5, Crabp2, Crk, Csf1, Efna5, Fes, Fn1, Gata2, Gdf6, Gdpd5, Gli3, Id2, Ilk, Itgb3, Kalrn, Kctd11, Lif, Lpar1, Lyn, Meg3, Mmd, Neurod1, Ngf, Pax6, Pde5a, Ptn, Rara, Ret, Rgma, Rgs16, Sall1, Scarf1, Sema7a, Serpinf1, Timp2, Tle6, Tmem106b, Tmem30a, Trib1, Trim67, Vegfc, Zeb1]
GO:0009967	positive regulation of signal transduction	7.38901e-11	7.01217e-08	7.88142	109	[Abat, Akap5, Ankrd1, Arc, Baiap2, Bmf, Bmp2, Bmp4, Bmp6, Bmp8b, Camk2b, Ccl17, Ccr7, Cd44, Cd74, Cdh3, Cdkn2a, Cdon, Cflar, Cmtm3, Cntf, Cntn2, Col1a1, Crk, Csf1, Cx3cl1, Cxcl10, Dll1, Ecm1, Epha8, Erbb3, F2r, Fermt1, Fgf15, Fgf8, Fgfr4, Fzd9, Gata3, Gdf1, Gdf6, Gli1, Gsn, Igfbp3, Igfbp4, Il11, Ilk, Inca1, Inhbb, Itga8, Itgav, Jag1, Jak2, Jph2, Kdr, Lefty1, Lefty2, Lfng, Lgals1, Lif, Loxl3, Lpar…
GO:0003205	cardiac chamber development	7.8349e-11	7.42749e-08	16.3934	30	[Bmp4, Col11a1, Fgf8, Foxf1, Fzd1, Gata3, Grhl2, Hand1, Id2, Jag1, Lrp1, Ltbp1, Msx2, Myh7, Nog, Nsd2, Ovol2, Parva, Pde2a, Pitx2, Rara, Sall1, Scn5a, Sox4, Stra6, Tgfb1, Tgfb2, Tgfbr2, Tgfbr3, Tpm1]
GO:0060993	kidney morphogenesis	8.05705e-11	7.63003e-08	21.7822	22	[Bmp2, Bmp4, Cd44, Fgf8, Gata3, Gcnt1, Gli3, Ilk, Lif, Lrrk2, Nog, Npnt, Pgf, Ptch1, Sall1, Six2, Sox4, Tgfb1, Wnt4, Wnt6, Wnt7b, Wt1]
GO:2000147	positive regulation of cell motility	8.47347e-11	8.01591e-08	11.5294	49	[Amot, Anxa3, Bmp2, Bmp4, Camk1d, Ccr7, Cd74, Cemip, Cldn7, Cmklr1, Col1a1, Crk, Csf1, Cxcl10, Epcam, Epha1, F2r, Fn1, Foxf1, Gata3, Gli1, Ilk, Irs1, Itgav, Itgb3, Jak2, Kdr, Lpar1, Lyn, Myo1f, Pdgfc, Pgf, Pla2g7, Plau, Plet1, Prdm14, Rab25, Ret, S100a11, Sdcbp, Snai2, Sun2, Tcaf2, Tgfb1, Tgfb2, Tgfbr2, Thbs1, Thbs4, Vegfc]
GO:0072006	nephron development	1.0025e-10	9.47364e-08	17.7632	27	[Acta2, Bmp2, Bmp4, Cd44, Cflar, Dll1, Egr1, Fgf8, Gata3, Gli3, Ilk, Jag1, Lif, Nog, Nphs1, Npnt, Pgf, Prom1, Ptch1, Ret, Sall1, Six2, Tgfb1, Wnt4, Wnt6, Wnt7b, Wt1]
GO:0090287	regulation of cellular response to growth factor stimulus	1.71991e-10	1.6236e-07	14.1129	35	[Bmp4, Cflar, Chst11, Cidea, Dll1, Fbn2, Fermt1, Fzd1, Gata3, Htra1, Htra3, Ilk, Itga8, Kdr, Meg3, Msx2, Myof, Ngf, Nog, Npnt, Prdm14, Rasl11b, Rgma, Sdcbp, Shisa2, Spry1, Tgfb1, Tgfb1i1, Tgfb3, Tgfbr3, Thbs1, Vegfc, Vsir, Wnt4, Zeb1]
GO:0016055	Wnt signaling pathway	2.66692e-10	2.5149e-07	11.5869	46	[Bmp2, Cd44, Cdh1, Cdh3, Col1a1, Cthrc1, Dkk3, Egr1, Etv2, Fermt1, Fermt2, Fgf8, Fzd1, Fzd9, Gata3, Gli1, Gli3, Hoxb9, Ilk, Lats2, Lrp1, Lrp4, Lrrk1, Lrrk2, Mcc, Mdfi, Ndrg2, Nog, Pitx2, Porcn, Rnf213, Ror1, Sall1, Sfrp5, Shisa2, Snai2, Sox4, Sox7, Tgfb1i1, Tmem64, Trpm4, Wisp1, Wls, Wnt4, Wnt6, Wnt7b]
GO:2000027	regulation of organ morphogenesis	2.77846e-10	2.61731e-07	15.1961	31	[Bcor, Bmp2, Bmp4, Cdh1, Cdkn2a, Cflar, Cntf, Csf1, Cthrc1, Fgf8, Fgfr4, Fzd1, Gata3, Gli1, Hpn, Lif, Nog, Ptn, Sall1, Sfrp5, Six2, Snai2, Spry1, Tgfb1, Tgfb2, Tgfbr2, Tnfaip3, Wnt4, Wnt6, Wnt7b, Wt1]
GO:0060389	pathway-restricted SMAD protein phosphorylation	2.77868e-10	2.61473e-07	26.9841	17	[Bmp2, Bmp4, Bmp6, Bmp8b, Gdf1, Gdf6, Inhbb, Lefty1, Lefty2, Nodal, Nog, Sdcbp, Tgfb1, Tgfb2, Tgfb3, Tgfbr2, Tgfbr3]
GO:0023014	signal transduction by protein phosphorylation	3.4975e-10	3.28765e-07	9.21053	70	[Bmp2, Bmp4, Bmp6, Bmp8b, Cblc, Ccl17, Ccr7, Cd44, Cd74, Cdon, Cflar, Cx3cl1, Dok1, Dusp18, Epha8, F2r, Fgf15, Fgf8, Fgfr4, Fn1, Gdf1, Gdf6, Igfbp3, Igfbp4, Il11, Ilk, Inhbb, Itgav, Jak2, Kdr, Lax1, Lefty1, Lefty2, Lif, Lpar1, Lrrk2, Lyn, Magi3, Map2k7, Map3k14, Mapk13, Mapk4, Mdfi, Ndrg2, Nodal, Nphs1, Npnt, Pde5a, Pde8a, Pdgfc, Pla2g5, Ret, Rgs16, Sema7a, Sfrp5, Sorbs3, Spry1, Tgfb1, Tgfb2, Tgf…
GO:0000165	MAPK cascade	3.71782e-10	3.49104e-07	9.43134	68	[Bmp2, Bmp4, Bmp6, Bmp8b, Cblc, Ccl17, Ccr7, Cd44, Cd74, Cdon, Cflar, Cx3cl1, Dok1, Dusp18, Epha8, F2r, Fgf15, Fgf8, Fgfr4, Fn1, Gdf1, Gdf6, Igfbp3, Igfbp4, Il11, Ilk, Inhbb, Itgav, Jak2, Kdr, Lax1, Lefty1, Lefty2, Lif, Lpar1, Lrrk2, Lyn, Magi3, Map2k7, Map3k14, Mapk13, Mapk4, Mdfi, Ndrg2, Nodal, Nphs1, Npnt, Pde5a, Pde8a, Pdgfc, Pla2g5, Ret, Rgs16, Sema7a, Sfrp5, Sorbs3, Spry1, Tgfb1, Tgfb2, Tgf…
GO:0072009	nephron epithelium development	3.94677e-10	3.70207e-07	19.3277	23	[Bmp2, Bmp4, Cd44, Dll1, Fgf8, Gata3, Gli3, Ilk, Jag1, Lif, Nog, Nphs1, Npnt, Pgf, Prom1, Ptch1, Sall1, Six2, Tgfb1, Wnt4, Wnt6, Wnt7b, Wt1]
GO:0090596	sensory organ morphogenesis	4.0456e-10	3.79073e-07	12.9252	38	[Bmp4, Cdon, Cntf, Col11a1, Col5a1, Col8a1, Col8a2, Cthrc1, Dio3, Dll1, Fbn2, Fgf8, Foxn4, Gata2, Gata3, Gbx2, Gli3, Hmx3, Hpn, Itga8, Jag1, Kdr, Nog, Otop1, Pax6, Pitx2, Prom1, Prrx2, Ptn, Rom1, Sall1, Six2, Sox1, Stra6, Tdrd7, Thy1, Tshz1, Zeb1]
GO:0032268	regulation of cellular protein metabolic process	4.06573e-10	3.80553e-07	6.76596	159	[Acer2, Anxa2, Aplp1, Atg10, Bcor, Bdkrb2, Bgn, Bmi1, Bmp2, Bmp4, Bmp6, Bmp8b, Calca, Cblc, Ccl17, Ccr7, Cd44, Cd74, Cdh1, Cdkn2a, Cdon, Cemip, Cflar, Cntf, Cntn2, Col7a1, Cpeb2, Csf1, Cx3cl1, Dusp18, Ecm1, Efna5, Egr1, Epha1, Epha8, Erbb3, F2r, Fetub, Fgf15, Fgf8, Fgfr4, Flrt3, Fn1, Fzd1, Gata2, Gata3, Gbp3, Gdf1, Gdf6, Gsn, Hpn, Hspa1b, Ifi202b, Igf2bp2, Igfbp3, Igfbp4, Il11, Ilk, Inca1, Inhbb,…
GO:0007179	transforming growth factor beta receptor signaling pathway	4.43007e-10	4.14212e-07	17.2185	26	[Bmp2, Bmp8b, Chst11, Cidea, Cldn5, Col1a2, Fbn2, Fermt1, Fermt2, Fut8, Htra1, Htra3, Itga8, Ltbp1, Nodal, Npnt, Rasl11b, Sdcbp, Tgfb1, Tgfb1i1, Tgfb2, Tgfb3, Tgfbr2, Tgfbr3, Thbs1, Zeb1]
GO:0001657	ureteric bud development	4.65104e-10	4.34407e-07	20	22	[Bmp2, Bmp4, Cd44, Epcam, Fgf8, Gata3, Gli3, Ilk, Nog, Npnt, Pgf, Ptch1, Rara, Ret, Sall1, Six2, Spry1, Tgfb1, Vcan, Wnt4, Wnt6, Wt1]
GO:0050769	positive regulation of neurogenesis	5.03214e-10	4.69499e-07	11.0855	48	[Ankrd1, Baiap2, Bend6, Bmp2, Bmp4, Bmp6, Camk1d, Camk2b, Cdon, Cflar, Cntf, Cpne5, Crabp2, Csf1, Efna5, Fes, Fn1, Gata2, Gdf6, Gdpd5, Gli3, Id2, Ilk, Kalrn, Kctd11, Lif, Lpar1, Lyn, Mmd, Neurod1, Ngf, Pax6, Ptn, Rara, Ret, Rgma, Rgs16, Sall1, Scarf1, Sema7a, Serpinf1, Timp2, Tle6, Tmem106b, Tmem30a, Trim67, Vegfc, Zeb1]
GO:0001934	positive regulation of protein phosphorylation	6.15966e-10	5.7408e-07	8.74007	77	[Anxa2, Bmp2, Bmp4, Bmp6, Bmp8b, Calca, Ccl17, Ccr7, Cd44, Cd74, Cdon, Cemip, Cflar, Cntf, Csf1, Cx3cl1, Efna5, Epha8, Erbb3, F2r, Fgf15, Fgf8, Fgfr4, Fzd1, Gdf1, Gdf6, Igfbp3, Igfbp4, Il11, Ilk, Inhbb, Itgav, Itgb3, Jak2, Kdr, Lefty1, Lefty2, Lif, Lpar1, Lrp4, Lrrk1, Lrrk2, Lyn, Magi3, Map2k7, Map3k14, Mdfi, Mmd, Ngf, Nodal, Npnt, Pde5a, Pde8a, Pdgfc, Pibf1, Pla2g5, Prr5l, Rap2c, Ret, Rgma, Sdcb…
GO:0003279	cardiac septum development	6.69028e-10	6.22865e-07	19.6429	22	[Bmp4, Fgf8, Fzd1, Gata3, Hand1, Id2, Jag1, Lrp1, Ltbp1, Msx2, Nog, Nsd2, Parva, Pde2a, Pitx2, Rara, Sall1, Sox4, Stra6, Tgfb2, Tgfbr2, Tgfbr3]
GO:0045937	positive regulation of phosphate metabolic process	6.94904e-10	6.46261e-07	8.32536	87	[Adcy2, Akap5, Anxa2, Bmp2, Bmp4, Bmp6, Bmp8b, Calca, Ccl17, Ccr7, Cd44, Cd74, Cdon, Cemip, Cflar, Cntf, Csf1, Cx3cl1, Cxcl10, Efna5, Epha8, Erbb3, F2r, Fabp3, Fgf15, Fgf8, Fgfr4, Fzd1, Gdf1, Gdf6, Guca1a, Hpca, Igfbp3, Igfbp4, Il11, Ilk, Inhbb, Irs1, Itgav, Itgb3, Jak2, Kdr, Lefty1, Lefty2, Lif, Lpar1, Lrp4, Lrrk1, Lrrk2, Lyn, Magi3, Map2k7, Map3k14, Mdfi, Mlxipl, Mmd, Ngf, Nodal, Nos3, Npnt, Pd…
GO:0030335	positive regulation of cell migration	7.12237e-10	6.61668e-07	11.2469	46	[Amot, Anxa3, Bmp2, Bmp4, Camk1d, Ccr7, Cd74, Cemip, Cmklr1, Col1a1, Crk, Csf1, Cxcl10, Epha1, F2r, Fn1, Foxf1, Gata3, Gli1, Ilk, Irs1, Itgav, Itgb3, Jak2, Kdr, Lpar1, Lyn, Myo1f, Pdgfc, Pgf, Pla2g7, Plau, Plet1, Rab25, Ret, S100a11, Sdcbp, Snai2, Sun2, Tcaf2, Tgfb1, Tgfb2, Tgfbr2, Thbs1, Thbs4, Vegfc]
GO:0007169	transmembrane receptor protein tyrosine kinase signaling pathway	8.4069e-10	7.8016e-07	10	58	[Baiap2, Bmp2, Bmp4, Cblc, Cdh3, Clnk, Col1a1, Col4a5, Crk, Csf1, Dll1, Dok1, Efna5, Efnb1, Epha1, Epha8, Erbb3, Fes, Fgf15, Fgf17, Fgf8, Fgfr4, Flrt3, Gata3, Gfra1, Igfbp3, Igfbp4, Irs1, Itgb3, Jak2, Kdr, Lrp1, Lyn, Meg3, Myof, Ngef, Ngf, Nog, Nrtn, Pdgfc, Pgf, Pik3r3, Plat, Prdm14, Ret, Rgs16, Ror1, Shisa2, Spry1, Tec, Tgfb1, Thbs1, Txnip, Ubash3b, Vegfc, Vwa2, Wnt4, Zfyve28]
GO:0001525	angiogenesis	8.63473e-10	8.0044e-07	10.9091	48	[Adm2, Amot, Anxa2, Anxa3, Bmp4, C1galt1, Col8a1, Col8a2, Cx3cl1, Cxcl10, Dll1, Ecm1, Epas1, Epha1, Erap1, Fgf8, Fn1, Gata2, Gbx2, Hand1, Itgav, Itgb3, Kdr, Loxl2, Loxl3, Meg3, Nodal, Nos3, Notch4, Nrcam, Ovol2, Parva, Pgf, Pitx2, Ptn, Rasip1, Rnf213, Serpinf1, Sox18, Stard13, Tgfbi, Tgfbr2, Thbs1, Thbs2, Thbs4, Thy1, Vegfc, Wnt7b]
GO:0042327	positive regulation of phosphorylation	1.02268e-09	9.47001e-07	8.53132	79	[Anxa2, Bmp2, Bmp4, Bmp6, Bmp8b, Calca, Ccl17, Ccr7, Cd44, Cd74, Cdon, Cemip, Cflar, Cntf, Csf1, Cx3cl1, Efna5, Epha8, Erbb3, F2r, Fgf15, Fgf8, Fgfr4, Fzd1, Gdf1, Gdf6, Igfbp3, Igfbp4, Il11, Ilk, Inhbb, Irs1, Itgav, Itgb3, Jak2, Kdr, Lefty1, Lefty2, Lif, Lpar1, Lrp4, Lrrk1, Lrrk2, Lyn, Magi3, Map2k7, Map3k14, Mdfi, Mlxipl, Mmd, Ngf, Nodal, Npnt, Pde5a, Pde8a, Pdgfc, Pibf1, Pla2g5, Prr5l, Rap2c, R…
GO:0045666	positive regulation of neuron differentiation	1.03313e-09	9.55644e-07	11.9186	41	[Ankrd1, Baiap2, Bend6, Bmp2, Bmp4, Bmp6, Camk1d, Camk2b, Cdon, Cflar, Cntf, Cpne5, Crabp2, Efna5, Fes, Fn1, Gata2, Gdf6, Gdpd5, Ilk, Kalrn, Kctd11, Lpar1, Lyn, Mmd, Neurod1, Ngf, Ptn, Rara, Ret, Rgma, Sall1, Scarf1, Sema7a, Serpinf1, Timp2, Tle6, Tmem106b, Tmem30a, Trim67, Zeb1]
GO:0010628	positive regulation of gene expression	1.11931e-09	1.03424e-06	7.14688	127	[Ablim1, Acta2, Actc1, Actg2, Adm2, Ankrd1, Bmp2, Bmp4, Bmp6, Cd38, Cd44, Cd74, Cdh1, Cdh3, Cdkn2a, Cdon, Cdx2, Cebpa, Cntf, Cntn2, Col1a1, Creb3l1, Creb3l2, Crtc3, Csf1, Dll1, Dmrt1, Egr1, Elf4, En2, Eomes, Epas1, Epcam, Ephx2, Erbb3, Etv2, F2r, Fgf8, Fgfr4, Fhod1, Fn1, Fosb, Fosl1, Foxd3, Foxf1, Foxn4, Fzd1, Gata2, Gata3, Gbx2, Gcm1, Gdf6, Gli1, Gli3, Glis3, Grhl2, Gsn, Hand1, Hist1h4a, Hoxb4, …
GO:0002062	chondrocyte differentiation	1.12506e-09	1.03843e-06	20	21	[Adamts7, Bmp2, Bmp4, Bmp6, Chst11, Col11a1, Creb3l2, Gdf6, Gli3, Loxl2, Loxl3, Matn1, Msx2, Rflnb, Runx3, Serpinh1, Six2, Snai2, Tgfb1, Tgfbi, Tgfbr2]
GO:0061138	morphogenesis of a branching epithelium	1.15068e-09	1.06093e-06	14.0351	32	[Bmp2, Bmp4, Cd44, Cdh1, Csf1, Fgf8, Foxf1, Gbx2, Gcm1, Gli3, Grhl2, Ilk, Kdr, Msx2, Nog, Notch4, Npnt, Pgf, Pitx2, Ptch1, Rasip1, Sall1, Six2, Snai2, Spint2, Spry1, Tgfb1, Tgfbr2, Tnc, Wnt4, Wnt6, Wt1]
GO:0031401	positive regulation of protein modification process	1.18072e-09	1.08744e-06	8.19367	88	[Anxa2, Atg10, Bmi1, Bmp2, Bmp4, Bmp6, Bmp8b, Calca, Ccl17, Ccr7, Cd44, Cd74, Cdkn2a, Cdon, Cemip, Cflar, Cntf, Csf1, Cx3cl1, Efna5, Epha8, Erbb3, F2r, Fgf15, Fgf8, Fgfr4, Fzd1, Gata3, Gdf1, Gdf6, Igfbp3, Igfbp4, Il11, Ilk, Inhbb, Itgav, Itgb3, Jak2, Jdp2, Kdr, Lefty1, Lefty2, Lif, Lpar1, Lrp4, Lrrk1, Lrrk2, Lyn, Magi3, Map2k7, Map3k14, Mdfi, Mmd, Ngf, Nmi, Nodal, Npnt, Pde5a, Pde8a, Pdgfc, Pibf1…
GO:0043408	regulation of MAPK cascade	1.23839e-09	1.13932e-06	9.49464	62	[Bmp2, Bmp4, Bmp6, Bmp8b, Cblc, Ccl17, Ccr7, Cd44, Cd74, Cdon, Cflar, Cx3cl1, Dusp18, Epha8, F2r, Fgf15, Fgf8, Fgfr4, Fn1, Gdf1, Gdf6, Igfbp3, Igfbp4, Il11, Ilk, Inhbb, Itgav, Jak2, Kdr, Lax1, Lefty1, Lefty2, Lif, Lpar1, Lrrk2, Lyn, Magi3, Map2k7, Map3k14, Mdfi, Ndrg2, Nodal, Npnt, Pde5a, Pde8a, Pdgfc, Pla2g5, Rgs16, Sema7a, Sfrp5, Sorbs3, Spry1, Tgfb1, Tgfb2, Tgfb3, Thbs1, Thpo, Timp2, Timp3, Tn…
GO:0007423	sensory organ development	1.27739e-09	1.17392e-06	9.68801	59	[Bmp2, Bmp4, Bmp6, Cdh1, Cdon, Cebpa, Cntf, Col11a1, Col5a1, Col8a1, Col8a2, Cthrc1, Dio3, Dll1, Fbn2, Fgf8, Foxn4, Gata2, Gata3, Gbx2, Gli3, Grhl2, Hmx3, Hpca, Hpn, Igfbp7, Inhbb, Itga8, Jag1, Kdr, Kif3a, Mcoln3, Neurod1, Nog, Otop1, Pax6, Pitx2, Prom1, Prrx2, Ptn, Rara, Ret, Rom1, Sall1, Serpinf1, Six2, Sox1, Sox3, Stra6, Tdrd7, Tgfb1, Tgfb2, Tgfb3, Tgfbr2, Thy1, Tshz1, Vim, Wt1, Zeb1]
GO:0003206	cardiac chamber morphogenesis	1.61113e-09	1.47902e-06	17.3913	24	[Bmp4, Col11a1, Fgf8, Foxf1, Fzd1, Gata3, Grhl2, Hand1, Id2, Jag1, Msx2, Myh7, Nog, Nsd2, Ovol2, Parva, Pitx2, Rara, Sox4, Tgfb1, Tgfb2, Tgfbr2, Tgfbr3, Tpm1]
GO:0003206	cardiac chamber morphogenesis	1.61113e-09	1.47902e-06	17.3913	24	[Bmp4, Col11a1, Fgf8, Foxf1, Fzd1, Gata3, Grhl2, Hand1, Id2, Jag1, Msx2, Myh7, Nog, Nsd2, Ovol2, Parva, Pitx2, Rara, Sox4, Tgfb1, Tgfb2, Tgfbr2, Tgfbr3, Tpm1]
GO:0045667	regulation of osteoblast differentiation	1.8931e-09	1.73597e-06	18.6441	22	[Bmp2, Bmp4, Bmp6, Cd276, Cebpa, Cthrc1, Fbn2, Gli1, Gli3, Id2, Ilk, Jag1, Msx2, Nog, Npnt, Ptch1, Snai2, Tmem119, Tmem64, Trpm4, Wnt4, Wnt7b]
GO:0060675	ureteric bud morphogenesis	2.11055e-09	1.93326e-06	23.9437	17	[Bmp2, Bmp4, Cd44, Fgf8, Gata3, Gli3, Ilk, Nog, Npnt, Pgf, Ptch1, Sall1, Six2, Tgfb1, Wnt4, Wnt6, Wt1]
GO:0016331	morphogenesis of embryonic epithelium	2.11359e-09	1.93394e-06	15.1351	28	[Bmp4, Cthrc1, Fgf8, Fzd1, Gata3, Grhl2, Hand1, Kdf1, Nodal, Nog, Ovol2, Ptch1, Rara, Ret, Rgma, Sall1, Sfrp5, Sox4, Spint2, Tgfb1, Tgfb1i1, Tgfb2, Vegfc, Wnt4, Wnt6, Wnt7b, Zic2, Zic5]
GO:0003231	cardiac ventricle development	2.52542e-09	2.30823e-06	17.0213	24	[Bmp4, Col11a1, Foxf1, Fzd1, Gata3, Grhl2, Hand1, Id2, Jag1, Ltbp1, Myh7, Nog, Nsd2, Pde2a, Pitx2, Sall1, Scn5a, Sox4, Stra6, Tgfb1, Tgfb2, Tgfbr2, Tgfbr3, Tpm1]
GO:0072088	nephron epithelium morphogenesis	3.32296e-09	3.03386e-06	21.9512	18	[Bmp2, Bmp4, Cd44, Fgf8, Gata3, Gli3, Ilk, Lif, Nog, Npnt, Pgf, Ptch1, Sall1, Six2, Tgfb1, Wnt4, Wnt6, Wt1]
GO:1905114	cell surface receptor signaling pathway involved in cell-cell signaling	4.40736e-09	4.01952e-06	10.0791	51	[Abat, Baiap2, Bmp2, Bmp4, Cd44, Cdh1, Cdh3, Chrnb2, Col1a1, Cthrc1, Dkk3, Egr1, Etv2, Fermt1, Fermt2, Fgf8, Fzd1, Fzd9, Gata3, Gli1, Gli3, Hoxb9, Ilk, Lats2, Lrp1, Lrp4, Lrrk1, Lrrk2, Mcc, Mdfi, Mpp2, Ndrg2, Nog, Pitx2, Porcn, Rnf213, Ror1, Sall1, Sfrp5, Shisa2, Snai2, Sox4, Sox7, Tgfb1i1, Tmem64, Trpm4, Wisp1, Wls, Wnt4, Wnt6, Wnt7b]
GO:0060070	canonical Wnt signaling pathway	4.74298e-09	4.32085e-06	12.9921	33	[Bmp2, Cdh1, Cdh3, Col1a1, Cthrc1, Dkk3, Egr1, Fermt1, Fgf8, Fzd1, Fzd9, Gata3, Gli1, Gli3, Hoxb9, Ilk, Lats2, Lrp1, Lrp4, Lrrk1, Lrrk2, Mcc, Nog, Porcn, Sfrp5, Snai2, Sox4, Sox7, Tmem64, Trpm4, Wls, Wnt4, Wnt7b]
GO:0061035	regulation of cartilage development	4.99117e-09	4.54197e-06	24.2424	16	[Adamts7, Bmp1, Bmp2, Bmp4, Bmp6, Gdf6, Gli3, Loxl2, Loxl3, Nog, Rara, Rflnb, Six2, Snai2, Tgfb1, Tgfb2]
GO:0060395	SMAD protein signal transduction	4.99117e-09	4.54197e-06	24.2424	16	[Bmp2, Bmp4, Bmp6, Bmp8b, Gdf1, Gdf6, Inhbb, Lefty1, Lefty2, Meg3, Nceh1, Nodal, Tgfb1, Tgfb2, Tgfb3, Vim]
GO:0000904	cell morphogenesis involved in differentiation	5.00143e-09	4.5463e-06	9.15805	62	[Ablim1, Baiap2, Bves, Camk2b, Cdh1, Cgn, Chrnb2, Cldn3, Cntn2, Crabp2, Crk, Efna5, Efnb1, Epha1, Epha8, Fermt2, Fgf8, Flrt3, Fn1, Gap43, Gata3, Gbx2, Gli3, Grhl2, Hprt, Id2, Ilk, Itga8, Itgav, Itgb3, Kalrn, Lats2, Lrp4, Lrrk2, Lrrn2, Matn1, Meg3, Ngef, Ngf, Nkx2-9, Nodal, Nog, Notch4, Nrcam, Parva, Pax6, Pdlim5, Pla2g10, Rab25, Ret, Rgma, Runx3, Sdc2, Sema7a, Slitrk5, Spint2, Tgfb2, Thy1, Tmem10…
GO:0030856	regulation of epithelial cell differentiation	6.0218e-09	5.46779e-06	16.9118	23	[Bmp4, Bmp6, Cldn5, Dll1, Etv2, Gata3, Grhl2, Jag1, Kdf1, Kdr, Lif, Msx2, Nodal, Notch4, Ovol2, Pax6, Prom1, Ptch1, Ptch2, Sall1, Tgfb2, Trim16, Zeb1]
GO:0043583	ear development	6.3378e-09	5.74839e-06	13.1148	32	[Bmp2, Bmp4, Cdh1, Cebpa, Col11a1, Cthrc1, Dll1, Fgf8, Gata2, Gata3, Gbx2, Gli3, Hmx3, Hpca, Hpn, Igfbp7, Itga8, Jag1, Kif3a, Mcoln3, Neurod1, Nog, Otop1, Prrx2, Sall1, Six2, Stra6, Tgfb1, Tgfb2, Tgfb3, Tshz1, Zeb1]
GO:0048608	reproductive structure development	6.61277e-09	5.99117e-06	10.0604	50	[Anxa1, Bmp4, Bmp6, Cd44, Cdh1, Cdx2, Cebpa, Dmrt1, Eomes, Epas1, Etv2, Fgf8, Fosl1, Foxd3, Fst, Gata2, Gata3, Gcm1, Gjb1, Grhl2, Hand1, Htra1, Itgav, Kdr, Lfng, Lif, Map7, Mdfi, Nodal, Nog, Nos3, Ovol2, Phlda2, Pitx2, Rara, Sall1, Serpinf1, Sox3, Spint2, Stc2, Stra6, Stra8, Tesc, Tgfb2, Tnc, Ttpa, Vgf, Wnt4, Wnt7b, Wt1]
GO:0030324	lung development	8.1425e-09	7.36897e-06	13.5747	30	[Bmp4, Cebpa, Epas1, Fgf8, Fgfr4, Foxf1, Gli1, Gli3, Grhl2, Hopx, Hspb11, Kdr, Lif, Lox, Loxl3, Meg3, Nkx2-9, Nodal, Nog, Nos3, Pitx2, Ptn, Slc23a1, Spry1, Stra6, Tgfb3, Tgfbr2, Tinagl1, Tnc, Wnt7b]
GO:0006464	cellular protein modification process	8.40011e-09	7.5937e-06	6.00167	216	[Acer2, Adm2, Anxa1, Anxa2, Atg10, Atg4a, Aurkc, B3gnt5, Bcor, Bdkrb2, Bgn, Bmi1, Bmp2, Bmp4, Bmp6, Bmp8b, C1galt1, Calca, Camk1d, Camk2b, Camkv, Cblc, Ccdc126, Ccl17, Ccr7, Cd44, Cd74, Cdc14a, Cdc42bpa, Cdk17, Cdk18, Cdk19, Cdkn2a, Cdon, Cemip, Cflar, Cntf, Csf1, Cx3cl1, Dok1, Dtx1, Dusp18, Dyrk2, Efna5, Egr1, Eogt, Epha1, Epha8, Erbb3, Eya2, F2r, Fes, Fgf15, Fgf8, Fgfr4, Fkbp14, Fkbp6, Fkbp7, F…
GO:0007420	brain development	8.507e-09	7.68182e-06	8.72396	67	[Abat, Ak7, Ak8, Anxa3, Aplp1, Atp1a3, B3gnt5, Baiap2, Bmi1, Bmp2, Bmp4, Cbln1, Cdh1, Cdon, Chrnb2, Cntn2, Dll1, En2, Eomes, Fgf8, Gata2, Gbx2, Gdpd5, Gli1, Gli3, Gnao1, Grhl2, Hmx3, Hpca, Hprt, Id2, Itga8, Kif3a, Lpar1, Lrp1, Lrrk2, Mfsd2a, Ndrg2, Neurod1, Nodal, Nog, Nrgn, Pax6, Pitx2, Pou3f1, Ppp3cc, Ptch1, Ptn, Rara, Rtn4rl2, Sall1, Sall3, Satb2, Sec1, Sema7a, Slc23a1, Slitrk5, Sox1, Sox3, Sp…
GO:0060393	regulation of pathway-restricted SMAD protein phosphorylation	9.20675e-09	8.30448e-06	25	15	[Bmp2, Bmp4, Bmp6, Bmp8b, Gdf1, Gdf6, Inhbb, Lefty1, Lefty2, Nodal, Nog, Sdcbp, Tgfb1, Tgfb2, Tgfb3]
